# Supplementary material for: Differences in lower extremity kinematics during single-leg lateral drop landing of healthy individuals, injured but asymptomatic patients, and patients with chronic ankle instability- a cross-sectional observational study
Source: PLoS One. 2024 Mar 21;19(3):e0297660. doi: 10.1371/journal.pone.0297660 (PMC10956788; doi:10.1371/journal.pone.0297660)
Supplement: S1 File — (XLSX) [file pone.0297660.s001.xlsx]

## Sheet: Ankle dorsi-planter
group	-200	-190	-180	-170	-160	-150	-140	-130	-120	-110	-100	-90	-80	-70	-60	-50	-40	-30	-20	-10	0	10	20	30	40	50	60	70	80	90	100	110	120	130	140	150	160	170	180	190	200
CAI	-15.5526	-14.488	-13.5359	-12.7985	-12.3442	-12.2086	-12.4029	-12.9262	-13.7763	-14.9545	-16.4602	-18.2746	-20.3368	-22.5183	-24.6075	-26.3138	-27.2975	-27.2267	-25.8495	-23.0639	-18.9629	-13.8365	-8.12604	-2.3397	3.04669	7.67552	11.3572	14.0738	15.9434	17.1605	17.9344	18.4428	18.8069	19.0903	19.3125	19.47	19.5543	19.5642	19.51	19.4108	19.2895
CAI	-0.0562397	-0.183166	0.157643	0.857264	1.75568	2.65588	3.34372	3.61155	3.28309	2.23773	0.432756	-2.07842	-5.13474	-8.46688	-11.7125	-14.4514	-16.2603	-16.7822	-15.7957	-13.2693	-9.38097	-4.49589	0.89815	6.28173	11.1982	15.3268	18.5173	20.7817	22.2518	23.1201	23.5829	23.7998	23.8759	23.8633	23.7759	23.6082	23.3507	22.9996	22.5597	22.0428	21.4638
CAI	-4.97193	-4.42658	-4.12403	-4.15337	-4.5757	-5.41852	-6.67613	-8.316	-10.2885	-12.5361	-14.9972	-17.6027	-20.264	-22.8565	-25.2053	-27.0807	-28.2121	-28.3215	-27.1753	-24.6426	-20.7458	-15.684	-9.82019	-3.6282	2.38936	7.79094	12.2694	15.6892	18.0806	19.5971	20.4543	20.8692	21.0169	21.0105	20.904	20.7093	20.4181	20.0213	19.52	18.9289	18.2733
CAI	-16.8227	-17.8402	-18.2923	-18.1389	-17.39	-16.1256	-14.5083	-12.7779	-11.225	-10.1471	-9.79591	-10.3272	-11.7644	-13.9819	-16.7122	-19.5753	-22.1287	-23.9324	-24.6178	-23.9511	-21.8765	-18.5294	-14.2136	-9.34648	-4.38371	0.260034	4.27592	7.49717	9.90081	11.5785	12.6886	13.404	13.8714	14.1883	14.4001	14.5121	14.5083	14.3696	14.0871	13.6663	13.1271
CAI	-18.9337	-18.2087	-17.504	-16.9046	-16.4838	-16.2973	-16.3809	-16.7522	-17.4152	-18.363	-19.5751	-21.0089	-22.5853	-24.1748	-25.5904	-26.5957	-26.9309	-26.3569	-24.7071	-21.9342	-18.1368	-13.5547	-8.5328	-3.46036	1.29749	5.4587	8.85963	11.4611	13.3278	14.5917	15.41	15.9311	16.2723	16.5126	16.6963	16.8438	16.9625	17.0556	17.1276	17.1852	17.236
CAI	-5.9793	-5.7782	-5.2187	-4.41981	-3.52395	-2.69562	-2.1079	-1.91817	-2.23942	-3.11483	-4.50279	-6.27596	-8.23425	-10.1288	-11.6925	-12.6737	-12.8681	-12.1477	-10.4811	-7.9432	-4.70856	-1.02938	2.80181	6.49705	9.81603	12.5973	14.7705	16.3492	17.4079	18.0517	18.3893	18.512	18.4855	18.3491	18.1224	17.8127	17.4226	16.954	16.4107	15.7987	15.1254
CAI	-18.5389	-17.3199	-16.3086	-15.6266	-15.362	-15.5617	-16.2347	-17.3608	-18.9006	-20.8022	-23.0038	-25.4314	-27.9909	-30.5557	-32.9548	-34.9664	-36.3253	-36.7504	-35.9879	-33.8667	-30.3493	-25.5649	-19.8098	-13.5115	-7.16028	-1.22704	3.9129	8.03052	11.0585	13.0716	14.2419	14.783	14.8996	14.7517	14.4406	14.0123	13.4734	12.812	12.0165	11.0874	10.0406
CAI	-25.3918	-25.1126	-24.2858	-23.0614	-21.6502	-20.2967	-19.2444	-18.6981	-18.7949	-19.5889	-21.0491	-23.0676	-25.472	-28.038	-30.5011	-32.5713	-33.9538	-34.3785	-33.6368	-31.6201	-28.3494	-23.9863	-18.8209	-13.2336	-7.64007	-2.42959	2.0898	5.72739	8.42092	10.2222	11.2635	11.7152	11.7455	11.4919	11.0473	10.4619	9.75501	8.93157	7.99708	6.96796	5.87525
CAI	-14.1451	-13.2584	-12.3744	-11.6233	-11.1188	-10.9512	-11.1842	-11.8546	-12.9749	-14.5344	-16.4987	-18.8045	-21.3497	-23.9839	-26.5006	-28.6418	-30.116	-30.6331	-29.9512	-27.9266	-24.5535	-19.982	-14.5057	-8.52174	-2.46853	3.24203	8.28437	12.4578	15.6971	18.0572	19.6774	20.739	21.4247	21.8884	22.2401	22.5427	22.8195	23.067	23.2677	23.402	23.4558
CAI	-19.0447	-18.3459	-17.3561	-16.2257	-15.1133	-14.1713	-13.5328	-13.303	-13.5555	-14.3302	-15.6328	-17.43	-19.6427	-22.1374	-24.7197	-27.1365	-29.0922	-30.2787	-30.4194	-29.3182	-26.9038	-23.2571	-18.6148	-13.3417	-7.87682	-2.66187	1.93155	5.65773	8.42197	10.2704	11.3508	11.8585	11.985	11.8817	11.6435	11.3126	10.894	10.3746	9.74039	8.98684	8.12316
CAI	-14.0603	-13.5604	-12.7927	-11.936	-11.1613	-10.6179	-10.4272	-10.6807	-11.4405	-12.7364	-14.5608	-16.8586	-19.5151	-22.3437	-25.0814	-27.3974	-28.9228	-29.3047	-28.2779	-25.7367	-21.7823	-16.724	-11.0265	-5.21785	0.214441	4.9074	8.6686	11.4774	13.4484	14.7733	15.6598	16.2847	16.77	17.1826	17.548	17.8698	18.1452	18.3746	18.5642	18.724	18.864
CAI	-9.29676	-9.16911	-8.74448	-8.14278	-7.50108	-6.96129	-6.65844	-6.7106	-7.21022	-8.21589	-9.74374	-11.7583	-14.164	-16.7996	-19.4392	-21.8035	-23.5829	-24.4746	-24.2291	-22.6992	-19.8813	-15.9359	-11.1781	-6.03399	-0.968271	3.59905	7.3671	10.1982	12.1205	13.2921	13.9393	14.2913	14.5286	14.7571	15.0078	15.256	15.45	15.5367	15.4799	15.268	14.912
CAI	-20.8267	-21.0949	-20.9311	-20.3586	-19.4538	-18.349	-17.2231	-16.2815	-15.7256	-15.7183	-16.3497	-17.612	-19.3873	-21.4512	-23.4931	-25.1519	-26.0635	-25.9159	-24.505	-21.781	-17.8734	-13.0823	-7.83386	-2.60237	2.17972	6.20049	9.31235	11.5308	12.9939	13.9003	14.4489	14.7951	15.0341	15.2045	15.307	15.3251	15.2421	15.0502	14.7527	14.3607	13.8884
CAI	-13.1417	-12.7758	-12.1433	-11.3833	-10.6273	-9.99221	-9.58066	-9.48459	-9.78751	-10.5608	-11.8515	-13.6633	-15.9338	-18.517	-21.1773	-23.6043	-25.45	-26.384	-26.1583	-24.6628	-21.9573	-18.2675	-13.9446	-9.39808	-5.02039	-1.12333	2.09946	4.57904	6.35164	7.52429	8.23739	8.63333	8.83528	8.93646	8.99766	9.05028	9.10233	9.14581	9.16402	9.13806	9.05184
CAI	-2.33588	-3.62881	-4.43278	-4.73802	-4.59811	-4.12651	-3.48328	-2.85532	-2.43356	-2.38963	-2.85351	-3.89238	-5.49201	-7.54307	-9.83741	-12.0799	-13.9205	-15.0052	-15.0401	-13.8529	-11.437	-7.96262	-3.74967	0.791968	5.23991	9.23417	12.5312	15.0267	16.7454	17.8072	18.3811	18.6411	18.7333	18.7599	18.7766	18.8025	18.8331	18.8549	18.8548	18.8262	18.7692
CAI	-18.6074	-17.9144	-16.6935	-15.1225	-13.4375	-11.9074	-10.802	-10.3562	-10.7386	-12.0263	-14.1907	-17.0931	-20.4915	-24.0586	-27.4068	-30.123	-31.8096	-32.1313	-30.8641	-27.9408	-23.4807	-17.7931	-11.3431	-4.6825	1.64291	7.1869	11.671	15.0099	17.2907	18.7161	19.5332	19.9699	20.1928	20.2944	20.3032	20.2071	19.9799	19.6017	19.0699	18.4004	17.6229
CAI	-14.7618	-13.4547	-11.7897	-9.97058	-8.21901	-6.74805	-5.73918	-5.3258	-5.58378	-6.52756	-8.1089	-10.2166	-12.6771	-15.2578	-17.6778	-19.6287	-20.8087	-20.966	-19.9462	-17.7304	-14.4536	-10.3924	-5.92233	-1.45209	2.6492	6.11216	8.79984	10.7066	11.9284	12.6166	12.9312	13.0065	12.9339	12.7612	12.5045	12.1632	11.734	11.2196	10.6315	9.98869	9.31443
CAI	-20.1539	-18.9937	-17.8417	-16.8956	-16.3134	-16.1992	-16.6003	-17.515	-18.9045	-20.7048	-22.8317	-25.1804	-27.6172	-29.9701	-32.0227	-33.5193	-34.1851	-33.7645	-32.072	-29.043	-24.771	-19.5144	-13.6665	-7.69322	-2.05235	2.88307	6.87891	9.85891	11.8883	13.1315	13.7985	14.0952	14.1881	14.187	14.1459	14.0747	13.9572	13.7677	13.4846	13.0969	12.6066
CAI	-4.5208	-4.10866	-3.45344	-2.72412	-2.08601	-1.68432	-1.63612	-2.02962	-2.92676	-4.36401	-6.34719	-8.83962	-11.7465	-14.9017	-18.0647	-20.9328	-23.1712	-24.4583	-24.5388	-23.2751	-20.6841	-16.95	-12.4044	-7.47482	-2.61135	1.79166	5.45872	8.26495	10.2309	11.486	12.2155	12.6077	12.8146	12.9325	13.0028	13.025	12.9763	12.8301	12.5686	12.1893	11.7053
Coper	0.196571	0.954214	1.82153	2.61066	3.13827	3.24398	2.80458	1.74295	0.0320981	-2.30382	-5.18955	-8.49859	-12.053	-15.625	-18.9426	-21.7029	-23.5938	-24.327	-23.6788	-21.5344	-17.9265	-13.0543	-7.27258	-1.04568	5.12669	10.794	15.6271	19.4583	22.2818	24.2191	25.4644	26.2288	26.6967	27.0023	27.2255	27.4014	27.5366	27.624	27.6545	27.6225	27.5278
Coper	-9.4169	-8.95073	-8.10934	-7.01033	-5.79004	-4.59279	-3.56081	-2.82625	-2.50475	-2.68835	-3.43528	-4.75555	-6.59353	-8.81242	-11.1878	-13.4178	-15.1548	-16.0573	-15.8537	-14.4029	-11.7341	-8.05146	-3.69954	0.904059	5.34993	9.30987	12.583	15.106	16.9316	18.1857	19.0212	19.5788	19.9646	20.2436	20.4452	20.5759	20.6314	20.6068	20.502	20.323	20.081
Coper	-10.7719	-9.50576	-7.97099	-6.36118	-4.86531	-3.6462	-2.82706	-2.48807	-2.67081	-3.38564	-4.61584	-6.31401	-8.38985	-10.6936	-13.0041	-15.0308	-16.4396	-16.9013	-16.1563	-14.0782	-10.717	-6.30545	-1.22241	4.07786	9.15215	13.6461	17.3437	20.1789	22.2126	23.5874	24.4768	25.0429	25.4112	25.6622	25.8379	25.9541	26.0137	26.0162	25.9639	25.8619	25.718
Coper	-10.3724	-9.99746	-9.1523	-8.0384	-6.88964	-5.94389	-5.41286	-5.45728	-6.17189	-7.58127	-9.64361	-12.2574	-15.2668	-18.4645	-21.594	-24.3573	-26.4339	-27.5139	-27.3425	-25.7692	-22.7868	-18.5502	-13.363	-7.63544	-1.81903	3.66443	8.48376	12.4358	15.4535	17.588	18.9717	19.7756	20.1709	20.3007	20.2675	20.1324	19.9229	19.6454	19.2971	18.8742	18.3781
Coper	-5.7428	-5.42072	-5.20696	-5.197	-5.46914	-6.07886	-7.05574	-8.40329	-10.1011	-12.1084	-14.3659	-16.7952	-19.2932	-21.7227	-23.9039	-25.6133	-26.5952	-26.5924	-25.3929	-22.8846	-19.1012	-14.2448	-8.67008	-2.82999	2.80456	7.82985	11.9747	15.1287	17.3303	18.723	19.4981	19.8419	19.901	19.769	19.4917	19.0828	18.5424	17.8708	17.076	16.176	15.1961
Coper	-14.3272	-13.3446	-12.4142	-11.6827	-11.2784	-11.2972	-11.7968	-12.796	-14.2783	-16.1961	-18.4715	-20.9953	-23.6224	-26.1679	-28.4074	-30.0859	-30.9374	-30.7169	-29.24	-26.4252	-22.325	-17.1383	-11.1942	-4.90933	1.27406	6.95579	11.8353	15.7465	18.6626	20.674	21.9461	22.672	23.0318	23.1659	23.1661	23.0804	22.9263	22.705	22.4136	22.0525	21.6272
Coper	-11.2708	-11.781	-12.0361	-11.9607	-11.499	-10.6416	-9.44652	-8.04931	-6.65264	-5.49459	-4.79863	-4.71538	-5.27008	-6.33178	-7.61656	-8.73062	-9.24793	-8.80594	-7.19454	-4.41225	-0.671437	3.65055	8.09961	12.2453	15.7639	18.4817	20.3747	21.5313	22.0995	22.2363	22.0721	21.6966	21.1598	20.4846	19.6803	18.7547	17.7205	16.5985	15.4167	14.2083	13.0092
Coper	-10.9112	-10.8184	-10.3749	-9.68442	-8.87818	-8.10559	-7.52101	-7.26767	-7.4601	-8.16681	-9.39539	-11.082	-13.0874	-15.2015	-17.1581	-18.6608	-19.4207	-19.2006	-17.86	-15.3897	-11.925	-7.73075	-3.15758	1.41957	5.66669	9.34195	12.3213	14.595	16.2406	17.3843	18.1616	18.6895	19.0514	19.2965	19.4477	19.5124	19.4937	19.3965	19.231	19.0115	18.7552
Coper	-9.86486	-8.97472	-8.0853	-7.35935	-6.93139	-6.90043	-7.33206	-8.26598	-9.7229	-11.7055	-14.1905	-17.1143	-20.3554	-23.7224	-26.9528	-29.7284	-31.7066	-32.5666	-32.0619	-30.0692	-26.6229	-21.9257	-16.3288	-10.2829	-4.26857	1.27978	6.03816	9.83227	12.6433	14.5824	15.8444	16.6531	17.214	17.682	18.1488	18.6469	19.1651	19.6683	20.1157	20.4739	20.7242
Coper	-17.193	-16.4383	-15.7233	-15.1721	-14.8897	-14.9496	-15.3883	-16.2056	-17.3728	-18.8432	-20.5615	-22.4666	-24.4859	-26.5212	-28.431	-30.0187	-31.0353	-31.2036	-30.2627	-28.0271	-24.4434	-19.6261	-13.86	-7.56235	-1.21408	4.72344	9.88324	14.0415	17.1307	19.2199	20.4722	21.093	21.2853	21.2165	21.0043	20.7163	20.3802	19.9982	19.5607	19.0574	18.4827
Coper	-6.10505	-6.0506	-5.84895	-5.62965	-5.52878	-5.66998	-6.15038	-7.03398	-8.35159	-10.1036	-12.2618	-14.7665	-17.5198	-20.3776	-23.1444	-25.5771	-27.402	-28.3441	-28.1676	-26.7184	-23.9603	-19.9966	-15.0681	-9.52837	-3.79556	1.70909	6.62515	10.7044	13.8371	16.0463	17.4559	18.2429	18.5906	18.6539	18.5426	18.3201	18.015	17.6348	17.1798	16.6517	16.0576
Coper	-14.834	-14.3037	-13.538	-12.6746	-11.8591	-11.234	-10.9306	-11.0625	-11.7191	-12.9579	-14.794	-17.187	-20.0283	-23.132	-26.2358	-29.0151	-31.1146	-32.1944	-31.9866	-30.3492	-27.3043	-23.0479	-17.9252	-12.3749	-6.85416	-1.76486	2.60338	6.10031	8.71055	10.5236	11.6907	12.381	12.7476	12.9078	12.9373	12.8757	12.7371	12.5219	12.2269	11.8511	11.3991
Coper	-2.48007	-2.24568	-1.54223	-0.482343	0.764606	1.98919	2.96642	3.48287	3.36189	2.48372	0.799991	-1.65644	-4.76532	-8.31681	-12.0161	-15.4995	-18.3657	-20.2242	-20.755	-19.7692	-17.2548	-13.3945	-8.54363	-3.17302	2.21421	7.1693	11.3671	14.6411	16.9797	18.4894	19.3414	19.718	19.7733	19.6142	19.3004	18.8565	18.2885	17.5991	16.7964	15.8972	14.9265
Coper	-4.49248	-5.36057	-5.69327	-5.51396	-4.91525	-4.05239	-3.1244	-2.3474	-1.92547	-2.02345	-2.74432	-4.11258	-6.06391	-8.44226	-11.0064	-13.4483	-15.4255	-16.6054	-16.7184	-15.6071	-13.2637	-9.84102	-5.63361	-1.02967	3.555	7.74627	11.2677	13.972	15.8432	16.9736	17.5245	17.6827	17.6224	17.4794	17.3403	17.2437	17.191	17.1605	17.1223	17.0495	16.9254
Coper	-21.4512	-21.5075	-21.6058	-21.8376	-22.261	-22.8964	-23.7321	-24.7363	-25.8699	-27.0961	-28.3819	-29.6913	-30.9705	-32.1311	-33.0376	-33.5066	-33.3239	-32.2802	-30.2187	-27.0837	-22.9548	-18.0527	-12.7128	-7.32956	-2.2862	2.11203	5.68297	8.3819	10.2844	11.5472	12.3593	12.8988	13.3032	13.6572	13.9962	14.3202	14.6109	14.8469	15.0141	15.1102	15.1437
Coper	-13.5547	-13.9823	-13.9955	-13.7034	-13.2535	-12.8195	-12.5802	-12.697	-13.2927	-14.4355	-16.1312	-18.3199	-20.878	-23.6222	-26.3169	-28.6875	-30.4428	-31.3061	-31.0535	-29.5497	-26.7753	-22.8375	-17.9615	-12.464	-6.71122	-1.06887	4.14765	8.71041	12.495	15.4735	17.6922	19.2444	20.2452	20.8142	21.0613	21.0788	20.9367	20.6821	20.3425	19.932	19.4579
Coper	4.60638	3.86162	3.48102	3.41017	3.54845	3.75759	3.87739	3.7459	3.22104	2.20102	0.641283	-1.43376	-3.92541	-6.66341	-9.41779	-11.9202	-13.8938	-15.0881	-15.3141	-14.4733	-12.5742	-9.73352	-6.16029	-2.12598	2.0734	6.15633	9.88864	13.1052	15.7177	17.7105	19.1258	20.045	20.5679	20.7961	20.8205	20.7141	20.5302	20.3039	20.0557	19.7957	19.5277
Coper	-11.6009	-11.2545	-10.5595	-9.63335	-8.61273	-7.63488	-6.82206	-6.27344	-6.06324	-6.24069	-6.82637	-7.80146	-9.09121	-10.5493	-11.9532	-13.02	-13.4472	-12.9726	-11.4397	-8.84705	-5.36513	-1.30945	2.92333	6.93869	10.4222	13.1898	15.2001	16.5294	17.3257	17.7564	17.9679	18.0625	18.0953	18.0839	18.0242	17.9054	17.7201	17.4693	17.1617	16.8112	16.434
Coper	-15.0179	-14.1484	-13.2005	-12.3218	-11.6484	-11.2936	-11.3402	-11.8375	-12.803	-14.2253	-16.066	-18.2594	-20.7067	-23.2683	-25.7569	-27.9382	-29.5442	-30.3019	-29.9767	-28.4201	-25.6108	-21.6759	-16.8822	-11.598	-6.23302	-1.17098	3.28752	6.95988	9.78831	11.8217	13.181	14.0204	14.4921	14.7235	14.806	14.7953	14.7189	14.585	14.3928	14.1387	13.8213
CON	-2.94204	-2.29351	-1.45896	-0.586863	0.164536	0.647473	0.73653	0.331685	-0.643011	-2.23837	-4.47124	-7.30665	-10.6354	-14.2557	-17.8691	-21.099	-23.5334	-24.7884	-24.5794	-22.7844	-19.4815	-14.9496	-9.62669	-4.03425	1.31457	6.0009	9.75878	12.4944	14.2658	15.2342	15.6054	15.5769	15.3048	14.8916	14.3921	13.8288	13.2096	12.5398	11.8294	11.0936	10.3505
CON	-16.473	-16.5275	-16.2225	-15.6817	-15.0511	-14.4859	-14.1357	-14.1302	-14.566	-15.4996	-16.9429	-18.862	-21.1759	-23.754	-26.4148	-28.9269	-31.0191	-32.4022	-32.8044	-32.0153	-29.93	-26.5802	-22.1427	-16.9183	-11.2862	-5.64504	-0.353582	4.31297	8.18615	11.205	13.3999	14.8663	15.7356	16.1498	16.2406	16.1166	15.8578	15.5154	15.1167	14.672	14.1824
CON	-8.73177	-8.01304	-7.11584	-6.21396	-5.47443	-5.04326	-5.03648	-5.53647	-6.59146	-8.21506	-10.3827	-13.0237	-16.0102	-19.1469	-22.1693	-24.7551	-26.5559	-27.2449	-26.5749	-24.4332	-20.8762	-16.1336	-10.5762	-4.65577	1.17145	6.51559	11.1047	14.8063	17.6188	19.6404	21.0265	21.9475	22.5579	22.9773	23.2867	23.5331	23.7396	23.9153	24.0628	24.1833	24.2782
CON	-6.61637	-7.06256	-7.21017	-7.06034	-6.66491	-6.13052	-5.60888	-5.27649	-5.30884	-5.85392	-7.0082	-8.79636	-11.1557	-13.9271	-16.8571	-19.6144	-21.8245	-23.1218	-23.2102	-21.9216	-19.2564	-15.3939	-10.6669	-5.50485	-0.359374	4.37085	8.39652	11.5648	13.8543	15.3459	16.1797	16.5136	16.4915	16.2255	15.7925	15.2396	14.5942	13.8731	13.0905	12.2611	11.4016
CON	-19.7844	-18.9702	-17.8297	-16.5719	-15.4215	-14.5864	-14.2292	-14.4477	-15.2694	-16.6559	-18.5134	-20.7039	-23.0527	-25.3521	-27.3645	-28.8309	-29.4901	-29.1098	-27.5271	-24.6881	-20.6762	-15.7165	-10.1512	-4.38881	1.16214	6.15863	10.3715	13.706	16.1912	17.9466	19.136	19.9235	20.4424	20.7811	20.9843	21.0654	21.0217	20.8478	20.5437	20.1174	19.5837
CON	-5.75543	-6.01496	-5.86163	-5.37124	-4.65893	-3.87034	-3.16898	-2.72078	-2.6767	-3.15468	-4.22165	-5.87678	-8.03746	-10.5314	-13.0993	-15.4124	-17.1088	-17.846	-17.3614	-15.5288	-12.3938	-8.1772	-3.24114	1.97448	7.03052	11.562	15.3293	18.2365	20.3181	21.7008	22.556	23.0547	23.336	23.4925	23.5715	23.5862	23.5314	23.3968	23.1763	22.8717	22.4925
CON	-12.1581	-11.8693	-11.1063	-10.018	-8.80637	-7.70265	-6.93621	-6.70383	-7.14486	-8.32521	-10.2303	-12.7647	-15.7548	-18.9549	-22.0565	-24.7058	-26.5332	-27.1971	-26.439	-24.1385	-20.3564	-15.3465	-9.52867	-3.42256	2.44406	7.6283	11.8417	14.9789	17.102	18.3907	19.0772	19.386	19.4916	19.5018	19.462	19.3737	19.2168	18.9689	18.6177	18.1646	17.6233
CON	-6.16088	-6.57552	-6.64115	-6.45721	-6.1656	-5.92982	-5.90938	-6.23517	-6.99074	-8.20182	-9.83387	-11.7949	-13.9408	-16.0818	-17.9914	-19.4212	-20.1255	-19.8951	-18.5973	-16.2107	-12.8455	-8.73679	-4.21039	0.372264	4.67714	8.45085	11.5515	13.9516	15.7164	16.9677	17.8451	18.4746	18.9502	19.3288	19.6359	19.8759	20.0438	20.1346	20.148	20.0907	19.9749
CON	-12.046	-11.6832	-11.4272	-11.3485	-11.5112	-11.9602	-12.7152	-13.7715	-15.1054	-16.6799	-18.4491	-20.3563	-22.3265	-24.2554	-25.9989	-27.3683	-28.1385	-28.0729	-26.9621	-24.6736	-21.1964	-16.6688	-11.376	-5.71331	-0.120541	4.99569	9.33177	12.7302	15.1864	16.8206	17.8273	18.4182	18.7752	19.0225	19.2211	19.3806	19.48	19.4894	19.3862	19.1634	18.8294
CON	-9.53288	-9.4921	-9.62261	-10.0223	-10.774	-11.9305	-13.5064	-15.4772	-17.7846	-20.3462	-23.0656	-25.8373	-28.5446	-31.0501	-33.1833	-34.7342	-35.4622	-35.1245	-33.5243	-30.5649	-26.2965	-20.9348	-14.8451	-8.48905	-2.34734	3.16147	7.74623	11.2765	13.7786	15.3996	16.3526	16.86	17.1089	17.2272	17.2807	17.2867	17.2365	17.1155	16.9185	16.6547	16.3459
CON	-11.9068	-11.3727	-10.8296	-10.4075	-10.2165	-10.3361	-10.8113	-11.6543	-12.8512	-14.3699	-16.1643	-18.1729	-20.3106	-22.457	-24.4463	-26.0684	-27.0846	-27.2619	-26.4193	-24.4776	-21.4946	-17.6752	-13.3472	-8.90695	-4.74686	-1.1843	1.58942	3.52808	4.71546	5.32419	5.56246	5.6239	5.65218	5.72598	5.86319	6.03866	6.20726	6.32501	6.36316	6.31382	6.18808
CON	-15.6165	-15.4334	-14.8665	-14.0554	-13.1679	-12.3804	-11.8564	-11.7294	-12.0923	-12.9931	-14.4341	-16.3712	-18.7091	-21.2948	-23.9107	-26.2779	-28.0724	-28.9623	-28.659	-26.9751	-23.8739	-19.4944	-14.1428	-8.25	-2.30213	3.2384	8.00446	11.7728	14.4806	16.21	17.147	17.5274	17.5829	17.501	17.4029	17.3429	17.3225	17.3124	17.2751	17.1807	17.0151
CON	-6.28656	-6.45505	-6.26843	-5.81699	-5.23321	-4.67889	-4.32608	-4.33544	-4.83613	-5.90988	-7.5801	-9.80566	-12.4785	-15.4251	-18.4127	-21.1633	-23.3773	-24.7657	-25.091	-24.2063	-22.087	-18.8448	-14.7182	-10.039	-5.18132	-0.502804	3.70734	7.26234	10.0877	12.2076	13.7154	14.7379	15.4033	15.8193	16.0631	16.1823	16.2012	16.1306	15.9759	15.7427	15.4396
CON	-15.4022	-15.8595	-15.7772	-15.2535	-14.433	-13.4906	-12.6111	-11.9707	-11.7223	-11.9844	-12.8301	-14.2739	-16.2568	-18.6323	-21.1622	-23.529	-25.3708	-26.3359	-26.1484	-24.6674	-21.9238	-18.1214	-13.6012	-8.77704	-4.06109	0.202019	3.7783	6.55928	8.55132	9.84674	10.5857	10.918	10.9736	10.8447	10.5837	10.2103	9.7254	9.12545	8.41288	7.60194	6.71926
CON	-17.0574	-15.746	-14.2259	-12.6849	-11.3086	-10.2667	-9.70221	-9.7219	-10.3886	-11.7137	-13.6512	-16.0938	-18.873	-21.7638	-24.4966	-26.7779	-28.3183	-28.8676	-28.2529	-26.4116	-23.4124	-19.4548	-14.8452	-9.95157	-5.14602	-0.749063	3.01158	6.01956	8.26459	9.81835	10.8009	11.3467	11.5785	11.5912	11.4476	11.1819	10.8094	10.3367	9.77104	9.12543	8.42077
CON	-2.27976	-3.60621	-4.43284	-4.77705	-4.71538	-4.37939	-3.94183	-3.59647	-3.53477	-3.92266	-4.87917	-6.45792	-8.63207	-11.2847	-14.2076	-17.1118	-19.6533	-21.4745	-22.2564	-21.7722	-19.9322	-16.8059	-12.6157	-7.70205	-2.46718	2.6885	7.42351	11.4951	14.7762	17.2509	18.9927	20.1337	20.8314	21.2397	21.4872	21.6654	21.8262	21.9871	22.1404	22.2652	22.3371
CON	-10.8802	-10.9192	-10.4943	-9.72914	-8.78382	-7.84195	-7.09546	-6.72848	-6.90096	-7.73192	-9.28297	-11.543	-14.4159	-17.7153	-21.167	-24.4253	-27.102	-28.8103	-29.2186	-28.1055	-25.4078	-21.2448	-15.9132	-9.84731	-3.55216	2.47635	7.82629	12.2227	15.549	17.8363	19.2267	19.9238	20.1424	20.0698	19.8428	19.5421	19.201	18.8209	18.3891	17.8923	17.3255
CON	-10.0713	-10.4639	-10.4902	-10.2215	-9.76419	-9.2526	-8.83852	-8.67862	-8.91968	-9.68153	-11.0377	-12.9953	-15.4777	-18.3142	-21.243	-23.9299	-26.0062	-27.1206	-26.9985	-25.4967	-22.6407	-18.6333	-13.8271	-8.66713	-3.61206	0.94432	4.73314	7.63758	9.68351	11.0012	11.773	12.1832	12.3827	12.4724	12.5049	12.4972	12.4462	12.3433	12.1825	11.9642	11.694
CON	-11.1677	-10.6809	-10.2486	-9.98247	-9.96086	-10.2255	-10.7867	-11.6357	-12.7584	-14.1466	-15.7988	-17.7109	-19.8543	-22.1493	-24.4424	-26.4987	-28.0189	-28.682	-28.2083	-26.4271	-23.3292	-19.0877	-14.0372	-8.61733	-3.29227	1.52941	5.5569	8.64729	10.8012	12.1306	12.812	13.0375	12.9772	12.7563	12.4494	12.0866	11.6677	11.1782	10.6025	9.93369	9.17764

## Sheet: Subtalar inversion-eversion
group	-200	-190	-180	-170	-160	-150	-140	-130	-120	-110	-100	-90	-80	-70	-60	-50	-40	-30	-20	-10	0	10	20	30	40	50	60	70	80	90	100	110	120	130	140	150	160	170	180	190	200
CAI	11.544	10.6019	9.56004	8.45699	7.31597	6.15087	4.97472	3.80728	2.67913	1.63078	0.706962	-0.0526689	-0.623757	-1.00564	-1.22524	-1.33469	-1.40236	-1.49883	-1.68118	-1.98028	-2.39508	-2.89609	-3.43671	-3.9677	-4.44939	-4.85745	-5.18159	-5.42002	-5.57395	-5.64513	-5.63742	-5.56038	-5.43231	-5.28035	-5.13716	-5.03523	-5.00066	-5.04856	-5.18092	-5.38732	-5.64781
CAI	6.75342	7.66976	8.34086	8.73325	8.84249	8.69013	8.31644	7.77184	7.10982	6.3826	5.63947	4.92609	4.28255	3.73937	3.31204	2.99659	2.76921	2.59194	2.4238	2.2341	2.01296	1.77439	1.55029	1.37754	1.28326	1.27411	1.33359	1.42766	1.51553	1.56159	1.5442	1.45966	1.3212	1.15449	0.991144	0.862072	0.791577	0.793271	0.868326	1.00631	1.18832
CAI	-8.8324	-9.48837	-10.0879	-10.5955	-10.9833	-11.2334	-11.3385	-11.3018	-11.1355	-10.8581	-10.4913	-10.0583	-9.58479	-9.10158	-8.64895	-8.27904	-8.05376	-8.03613	-8.27512	-8.78786	-9.54554	-10.4701	-11.4461	-12.3457	-13.0602	-13.5256	-13.7337	-13.7261	-13.5735	-13.3519	-13.1227	-12.9233	-12.7682	-12.6565	-12.5806	-12.5329	-12.5081	-12.5025	-12.5116	-12.5288	-12.5458
CAI	6.13107	7.74068	8.95798	9.70221	9.91264	9.56678	8.69691	7.39826	5.82408	4.16648	2.62622	1.37829	0.541011	0.155848	0.182096	0.506944	0.968294	1.38548	1.59231	1.46694	0.953826	0.0737244	-1.08094	-2.36581	-3.61627	-4.68409	-5.46922	-5.93761	-6.12029	-6.0952	-5.95952	-5.80225	-5.68536	-5.63703	-5.65595	-5.72212	-5.80894	-5.89275	-5.95788	-5.99758	-6.01225
CAI	11.8513	11.4305	10.793	9.98649	9.06413	8.07924	7.0801	6.10614	5.1862	4.33891	3.57486	2.89948	2.31572	1.82563	1.4304	1.1288	0.914707	0.774598	0.68618	0.619149	0.538592	0.410709	0.209634	-0.0764923	-0.442109	-0.864706	-1.30921	-1.73506	-2.10385	-2.38564	-2.56253	-2.62932	-2.59171	-2.46305	-2.26053	-2.00185	-1.70277	-1.37622	-1.0327	-0.681709	-0.333466
CAI	10.6662	10.8642	10.7456	10.3475	9.71273	8.89224	7.94684	6.9448	5.95573	5.04227	4.25275	3.61706	3.14701	2.83961	2.68148	2.65232	2.72701	2.87712	3.07309	3.28737	3.49768	3.68906	3.8534	3.98688	4.08694	4.15054	4.17464	4.15828	4.10459	4.02143	3.92001	3.81244	3.70912	3.61744	3.54187	3.48515	3.44979	3.439	3.45662	3.5062	3.5896
CAI	2.7531	2.25352	1.75499	1.29981	0.914352	0.611128	0.394961	0.268532	0.233652	0.288169	0.421534	0.613057	0.835178	1.06084	1.27114	1.45856	1.62328	1.76384	1.86694	1.90253	1.82794	1.59989	1.18928	0.592413	-0.165309	-1.03322	-1.94431	-2.82595	-3.61014	-4.2417	-4.68387	-4.92179	-4.96362	-4.83905	-4.59402	-4.28162	-3.95098	-3.63746	-3.35827	-3.11485	-2.90071
CAI	13.1581	13.501	13.4984	13.1292	12.4104	11.3984	10.182	8.86883	7.56765	6.37104	5.34253	4.51189	3.87924	3.42631	3.13021	2.97465	2.95419	3.06989	3.31847	3.67964	4.10829	4.53595	4.88303	5.07787	5.07596	4.8717	4.49868	4.01907	3.50708	3.03243	2.64873	2.38809	2.26107	2.26006	2.36418	2.5447	2.77042	3.01237	3.24733	3.45929	3.63864
CAI	3.32091	2.89915	2.37628	1.80112	1.22145	0.680533	0.214342	-0.150344	-0.396713	-0.517764	-0.515916	-0.403411	-0.204204	0.0432136	0.284214	0.450663	0.470088	0.28132	-0.146793	-0.799681	-1.61115	-2.47176	-3.25121	-3.82909	-4.1245	-4.11514	-3.83966	-3.38336	-2.85234	-2.34509	-1.93022	-1.63639	-1.45547	-1.35543	-1.29682	-1.24674	-1.18618	-1.11021	-1.02303	-0.931514	-0.840222
CAI	0.14964	0.30472	0.269322	0.0671645	-0.266337	-0.689576	-1.161	-1.64439	-2.11195	-2.54487	-2.93159	-3.26458	-3.53695	-3.74018	-3.86437	-3.90165	-3.85229	-3.73141	-3.57283	-3.42638	-3.34679	-3.37599	-3.52527	-3.76542	-4.0315	-4.24238	-4.32781	-4.25173	-4.02238	-3.68601	-3.3089	-2.95595	-2.67442	-2.48684	-2.39287	-2.37666	-2.41555	-2.48722	-2.5739	-2.66388	-2.7512
CAI	10.8662	10.6407	10.1753	9.52523	8.73412	7.83403	6.85381	5.83001	4.81357	3.86819	3.06058	2.44652	2.05816	1.89716	1.93565	2.12376	2.40066	2.70545	2.98591	3.20458	3.34252	3.4003	3.39558	3.35708	3.31609	3.29774	3.3138	3.359	3.41256	3.44553	3.43151	3.35589	3.21979	3.0374	2.82944	2.616	2.41146	2.22243	2.04836	1.88384	1.72161
CAI	0.991534	1.49981	1.66605	1.52033	1.1205	0.541373	-0.135664	-0.830407	-1.46862	-1.98513	-2.3274	-2.46101	-2.37726	-2.10103	-1.69562	-1.26122	-0.92409	-0.816004	-1.04617	-1.67139	-2.67277	-3.94799	-5.32532	-6.599	-7.57726	-8.12834	-8.20923	-7.86845	-7.22404	-6.42666	-5.62156	-4.92043	-4.38857	-4.04618	-3.87886	-3.85135	-3.92005	-4.04204	-4.18054	-4.30738	-4.40372
CAI	3.29807	4.34284	5.09449	5.49625	5.52664	5.20244	4.57636	3.7309	2.76925	1.80346	0.939972	0.262734	-0.183507	-0.405702	-0.465588	-0.469523	-0.544623	-0.80554	-1.32058	-2.08797	-3.03163	-4.01995	-4.90313	-5.55651	-5.91427	-5.98132	-5.8213	-5.5281	-5.19445	-4.88917	-4.6486	-4.48049	-4.37449	-4.31291	-4.27788	-4.25418	-4.2294	-4.19349	-4.13909	-4.06289	-3.96719
CAI	21.3589	20.9457	20.4598	19.9512	19.4618	19.0178	18.6236	18.2619	17.8979	17.489	16.9968	16.4001	15.7048	14.9491	14.2021	13.555	13.1062	12.9417	13.1157	13.636	14.4583	15.4932	16.624	17.7316	18.719	19.5285	20.1472	20.5997	20.9324	21.194	21.42	21.624	21.7985	21.9223	21.9717	21.9305	21.7969	21.5843	21.318	21.029	20.7476
CAI	5.83716	6.74149	7.43298	7.8608	8.00298	7.8662	7.47976	6.88604	6.13031	5.25318	4.28775	3.26181	2.20367	1.14839	0.141238	-0.76375	-1.51036	-2.04989	-2.35089	-2.40598	-2.23387	-1.87601	-1.38913	-0.835272	-0.271927	0.255696	0.718583	1.10367	1.41028	1.64499	1.81671	1.93343	2.00085	2.02272	2.00213	1.94278	1.84989	1.73031	1.59199	1.4434	1.29302
CAI	-4.30376	-3.92925	-3.99043	-4.47985	-5.34064	-6.47371	-7.75049	-9.02842	-10.1672	-11.0446	-11.5707	-11.7012	-11.4455	-10.8704	-10.0933	-9.26632	-8.55134	-8.08912	-7.96965	-8.21036	-8.7498	-9.46112	-10.1843	-10.7686	-11.1117	-11.1827	-11.0212	-10.7147	-10.3661	-10.0618	-9.85281	-9.7509	-9.73738	-9.77843	-9.83985	-9.89691	-9.93787	-9.96253	-9.9782	-9.99554	-10.0253
CAI	8.25566	7.88498	7.20219	6.2796	5.21106	4.09972	3.04539	2.13334	1.42641	0.960857	0.745862	0.765694	0.983225	1.3437	1.77831	2.20812	2.5495	2.72246	2.66228	2.33268	1.73713	0.923412	-0.0219243	-0.989282	-1.86775	-2.56615	-3.02707	-3.23076	-3.18987	-2.93876	-2.5218	-1.98397	-1.36509	-0.697608	-0.00697242	0.686545	1.36544	2.01279	2.61093	3.14129	3.58567
CAI	2.57481	1.99648	1.18219	0.228563	-0.76761	-1.72179	-2.56886	-3.26496	-3.78564	-4.12275	-4.28182	-4.28108	-4.15154	-3.9369	-3.69172	-3.47642	-3.349	-3.3544	-3.5142	-3.82021	-4.23545	-4.70389	-5.16675	-5.58008	-5.92665	-6.21763	-6.48346	-6.75816	-7.06384	-7.40122	-7.74919	-8.07238	-8.33293	-8.50174	-8.56571	-8.52937	-8.41175	-8.24026	-8.04399	-7.84806	-7.67003
CAI	2.07521	1.82975	1.41257	0.850258	0.180679	-0.553744	-1.31153	-2.05528	-2.75239	-3.3742	-3.89524	-4.29398	-4.55548	-4.67508	-4.66142	-4.53664	-4.33304	-4.08637	-3.82777	-3.5764	-3.33487	-3.0892	-2.81363	-2.47971	-2.0668	-1.57052	-1.00559	-0.40239	0.201132	0.768537	1.27181	1.69457	2.03196	2.28881	2.47714	2.61359	2.71656	2.80273	2.88341	2.96164	3.03113
Coper	-5.34758	-5.30618	-5.58218	-6.1385	-6.91566	-7.84	-8.83184	-9.81192	-10.7057	-11.447	-11.9829	-12.2813	-12.3401	-12.1943	-11.9177	-11.6133	-11.3933	-11.3513	-11.5348	-11.9275	-12.4487	-12.9747	-13.3739	-13.5468	-13.4549	-13.1272	-12.645	-12.1095	-11.61	-11.2013	-10.8989	-10.6889	-10.5449	-10.4433	-10.3717	-10.3289	-10.3192	-10.3453	-10.4039	-10.4845	-10.5718
Coper	12.9628	13.1152	13.0659	12.8423	12.4776	12.0059	11.4571	10.8543	10.2133	9.54459	8.85824	8.16855	7.4982	6.87963	6.35267	5.95844	5.73064	5.68642	5.81975	6.09986	6.47599	6.88767	7.2777	7.60401	7.84657	8.00769	8.10608	8.16728	8.21401	8.25988	8.30796	8.35391	8.39157	8.41838	8.43828	8.46136	8.50053	8.567	8.66605	8.79476	8.94206
Coper	11.0701	11.0361	10.6741	10.0036	9.06622	7.91944	6.62907	5.26243	3.88311	2.5473	1.30155	0.181341	-0.789604	-1.59899	-2.24416	-2.72869	-3.05803	-3.23583	-3.26306	-3.14127	-2.87959	-2.50251	-2.05445	-1.59736	-1.20084	-0.927408	-0.818011	-0.882832	-1.10025	-1.4236	-1.79299	-2.14841	-2.44065	-2.63786	-2.72702	-2.71111	-2.6037	-2.42301	-2.18683	-1.90947	-1.60056
Coper	8.00285	8.10842	7.83483	7.21674	6.32147	5.24072	4.07668	2.92595	1.86544	0.943701	0.17932	-0.434201	-0.919632	-1.30618	-1.62112	-1.88392	-2.10327	-2.2764	-2.39089	-2.42894	-2.37378	-2.21728	-1.96643	-1.64615	-1.29683	-0.966448	-0.699757	-0.527929	-0.462159	-0.492953	-0.594736	-0.733665	-0.875913	-0.994185	-1.0713	-1.10079	-1.08534	-1.03395	-0.958875	-0.873011	-0.78793
Coper	0.89567	0.375033	-0.18271	-0.71041	-1.14805	-1.4482	-1.5796	-1.52839	-1.29725	-0.902751	-0.371953	0.26029	0.952281	1.65419	2.30557	2.8341	3.15866	3.19916	2.89268	2.21212	1.18064	-0.125415	-1.58861	-3.07543	-4.46588	-5.67705	-6.67247	-7.45608	-8.0554	-8.50272	-8.82128	-9.01989	-9.09527	-9.03869	-8.84335	-8.50992	-8.04952	-7.48427	-6.84603	-6.17395	-5.51103
Coper	4.97173	3.9437	2.87098	1.83491	0.906503	0.136156	-0.452235	-0.861609	-1.11696	-1.25712	-1.32548	-1.36208	-1.39871	-1.45773	-1.55392	-1.69777	-1.898	-2.16146	-2.4902	-2.87696	-3.30149	-3.73019	-4.1205	-4.42945	-4.6236	-4.68669	-4.62246	-4.45207	-4.20782	-3.92554	-3.63769	-3.36868	-3.1326	-2.9334	-2.76702	-2.62497	-2.49815	-2.37994	-2.26763	-2.16271	-2.07077
Coper	8.81873	9.8035	10.6383	11.2697	11.6411	11.6994	11.4046	10.7404	9.72225	8.40156	6.86111	5.20307	3.53107	1.93146	0.45974	-0.863106	-2.04263	-3.09456	-4.02697	-4.8291	-5.47225	-5.92226	-6.15751	-6.18336	-6.03629	-5.77634	-5.47192	-5.18374	-4.95356	-4.80031	-4.72241	-4.70386	-4.72139	-4.75097	-4.77308	-4.77654	-4.76069	-4.73555	-4.71977	-4.73649	-4.80784
Coper	18.5689	18.809	18.8018	18.5688	18.1393	17.5423	16.8013	15.9337	14.956	13.8894	12.7665	11.6332	10.5465	9.56831	8.75628	8.15534	7.79105	7.66606	7.75996	8.03186	8.42557	8.87674	9.32142	9.70515	9.99075	10.1628	10.2276	10.2081	10.1359	10.0423	9.95219	9.88122	9.83662	9.82023	9.8312	9.8672	9.92383	9.99314	10.0627	10.1167	10.138
Coper	2.19274	1.20277	0.0752022	-1.09458	-2.21584	-3.21235	-4.02842	-4.63	-5.00169	-5.14163	-5.05717	-4.76324	-4.28391	-3.65577	-2.93067	-2.17513	-1.46522	-0.877163	-0.475755	-0.303437	-0.372707	-0.663965	-1.12982	-1.70543	-2.32261	-2.92375	-3.47137	-3.95038	-4.36298	-4.71916	-5.0272	-5.288	-5.49498	-5.63861	-5.71267	-5.71933	-5.67082	-5.58745	-5.49299	-5.40935	-5.35221
Coper	2.87357	2.40657	1.80245	1.12892	0.45286	-0.165453	-0.677407	-1.04956	-1.26488	-1.32114	-1.22707	-0.998121	-0.6546	-0.224578	0.248444	0.696397	1.02236	1.10792	0.835509	0.1224	-1.04448	-2.58751	-4.34317	-6.09511	-7.62617	-8.77134	-9.45317	-9.68898	-9.57097	-9.22967	-8.79557	-8.3706	-8.01532	-7.75069	-7.56926	-7.44919	-7.36637	-7.30188	-7.24476	-7.19113	-7.14159
Coper	9.66082	9.46473	8.91141	8.05501	6.96676	5.7281	4.42255	3.12761	1.90801	0.810641	-0.137768	-0.929402	-1.56937	-2.06524	-2.41467	-2.59641	-2.57128	-2.29797	-1.76228	-1.01013	-0.166994	0.573552	0.999441	0.955582	0.413302	-0.504225	-1.5614	-2.50009	-3.13492	-3.40722	-3.37867	-3.17961	-2.94548	-2.77046	-2.69125	-2.69695	-2.75182	-2.8179	-2.8693	-2.89659	-2.90391
Coper	20.3662	20.2983	20.012	19.546	18.9386	18.2224	17.4207	16.5479	15.6125	14.6212	13.5846	12.5212	11.4616	10.4505	9.54584	8.81394	8.3197	8.1133	8.2163	8.61163	9.24144	10.0145	10.8221	11.5578	12.1366	12.5084	12.6633	12.6283	12.4568	12.2149	11.9662	11.7608	11.6287	11.5799	11.6082	11.6987	11.8338	11.998	12.1797	12.3705	12.5639
Coper	2.27532	2.86918	3.17597	3.18393	2.91663	2.42589	1.78088	1.05676	0.325705	-0.348918	-0.915597	-1.33681	-1.59161	-1.67911	-1.62147	-1.46431	-1.27181	-1.11594	-1.06086	-1.14653	-1.3766	-1.71549	-2.09677	-2.44121	-2.67867	-2.76644	-2.69782	-2.49884	-2.21589	-1.90001	-1.59389	-1.32515	-1.10622	-0.938424	-0.817445	-0.737543	-0.693626	-0.681425	-0.696796	-0.735139	-0.791538
Coper	-0.681185	-0.213571	0.0194751	-0.00442714	-0.271111	-0.730646	-1.30663	-1.91131	-2.46245	-2.89742	-3.18171	-3.3108	-3.30633	-3.20862	-3.06753	-2.93307	-2.84665	-2.83394	-2.90036	-3.03093	-3.19517	-3.35648	-3.48334	-3.55848	-3.58281	-3.57269	-3.55196	-3.54232	-3.55563	-3.59081	-3.63542	-3.67055	-3.67671	-3.63874	-3.5489	-3.40794	-3.22435	-3.01243	-2.78956	-2.57317	-2.3779
Coper	8.12904	7.26289	6.36007	5.48645	4.69728	4.02985	3.50022	3.10434	2.82292	2.62862	2.49384	2.39739	2.32832	2.28604	2.27664	2.3068	2.37751	2.48055	2.59938	2.71468	2.81212	2.88894	2.95616	3.03532	3.1513	3.32425	3.56384	3.86721	4.22035	4.60158	4.98546	5.34643	5.66191	5.91485	6.09583	6.204	6.24684	6.23828	6.19582	6.13712	6.07718
Coper	16.408	16.8441	16.9424	16.7097	16.1651	15.3409	14.2818	13.0428	11.6863	10.2782	8.88371	7.56445	6.37497	5.36039	4.55482	3.98056	3.64771	3.55338	3.67987	3.99221	4.43713	4.94608	5.44403	5.86281	6.1543	6.29761	6.2969	6.1727	5.95295	5.66872	5.35442	5.04893	4.79394	4.62876	4.58285	4.66891	4.87897	5.18512	5.54499	5.91066	6.23872
Coper	4.13485	4.49037	4.72334	4.82088	4.77966	4.60732	4.32215	3.95128	3.52789	3.08802	2.66742	2.29849	2.0072	1.81	1.7115	1.7037	1.76777	1.87854	2.0106	2.14401	2.26774	2.37949	2.48233	2.5797	2.67117	2.75057	2.80728	2.82987	2.81029	2.74696	2.64559	2.51759	2.377	2.23706	2.10756	1.99367	1.89626	1.81316	1.74106	1.67712	1.62012
Coper	8.33481	8.91563	9.18974	9.16982	8.8934	8.41054	7.77243	7.02432	6.2038	5.34332	4.47384	3.6269	2.83303	2.1173	1.49423	0.965549	0.523373	0.158644	-0.128259	-0.320108	-0.383449	-0.27883	0.0225443	0.522662	1.18837	1.95492	2.74004	3.46307	4.06198	4.5032	4.78255	4.91917	4.94573	4.89887	4.81194	4.71084	4.61279	4.52679	4.45505	4.39476	4.33979
Coper	11.6274	11.4968	11.1691	10.6887	10.1064	9.47232	8.82962	8.20995	7.63093	7.09671	6.60182	6.13724	5.69735	5.285	4.91293	4.60041	4.36653	4.2228	4.16837	4.19018	4.26798	4.38197	4.51927	4.67629	4.85611	5.06276	5.29558	5.54643	5.80071	6.04121	6.2525	6.42376	6.54941	6.6277	6.65885	6.64401	6.58568	6.48915	6.36408	6.22494	6.08978
CON	7.52922	7.03203	6.09558	4.83147	3.3831	1.90096	0.519927	-0.656013	-1.55897	-2.15399	-2.43162	-2.40121	-2.08846	-1.5377	-0.816412	-0.0172557	0.746685	1.35531	1.70183	1.71492	1.37563	0.723187	-0.153355	-1.13602	-2.10524	-2.96542	-3.66132	-4.18163	-4.55065	-4.81273	-5.01518	-5.19436	-5.36748	-5.53068	-5.66233	-5.73	-5.6991	-5.54127	-5.24092	-4.79859	-4.23083
CON	11.477	11.7924	11.8738	11.7113	11.3055	10.6705	9.83642	8.84884	7.76637	6.65476	5.57907	4.59519	3.74287	3.04195	2.49309	2.08264	1.7906	1.59921	1.49967	1.49479	1.59637	1.81791	2.16484	2.62557	3.16688	3.73608	4.27013	4.70937	5.01148	5.16125	5.17331	5.08718	4.9566	4.83651	4.77122	4.78651	4.88711	5.05937	5.27786	5.51345	5.74065
CON	6.237	6.14996	5.83353	5.33285	4.69906	3.98473	3.24093	2.51547	1.85145	1.28526	0.843441	0.538845	0.366988	0.303916	0.307126	0.320606	0.28427	0.1467	-0.121428	-0.517024	-1.00123	-1.50534	-1.94549	-2.24211	-2.3386	-2.21327	-1.88145	-1.38793	-0.792994	-0.157319	0.469767	1.05561	1.583	2.04451	2.43584	2.75134	2.98341	3.12536	3.17599	3.14312	3.04418
CON	1.96372	2.68337	3.12482	3.24605	3.02869	2.48597	1.6642	0.638597	-0.49493	-1.63011	-2.66149	-3.49611	-4.06521	-4.33497	-4.31372	-4.05228	-3.63474	-3.15976	-2.71649	-2.36276	-2.11368	-1.94548	-1.81354	-1.67675	-1.51781	-1.35075	-1.21335	-1.1492	-1.18866	-1.3371	-1.57486	-1.86692	-2.17683	-2.47845	-2.76132	-3.02916	-3.29368	-3.56712	-3.85657	-4.16155	-4.47471
CON	8.86828	8.95537	8.67203	8.05109	7.1535	6.05975	4.85896	3.63733	2.46836	1.40597	0.482104	-0.291378	-0.916987	-1.40403	-1.76159	-1.99445	-2.10317	-2.08819	-1.95578	-1.7232	-1.42084	-1.09013	-0.778103	-0.529911	-0.381333	-0.352766	-0.445917	-0.643943	-0.91527	-1.22051	-1.52097	-1.78644	-2.0001	-2.15918	-2.27159	-2.35006	-2.40636	-2.44739	-2.47441	-2.48489	-2.47588
CON	-2.18168	-1.38404	-0.81048	-0.505036	-0.487112	-0.747407	-1.24752	-1.92359	-2.6936	-3.46771	-4.16016	-4.70147	-5.049	-5.19413	-5.16407	-5.0168	-4.82925	-4.68058	-4.63456	-4.72625	-4.95721	-5.30056	-5.71364	-6.15293	-6.58544	-6.99274	-7.36757	-7.70625	-8.00145	-8.23909	-8.4007	-8.46966	-8.43824	-8.31225	-8.11127	-7.86454	-7.60409	-7.35773	-7.14378	-6.96908	-6.8301
CON	1.32831	2.03299	2.19488	1.8179	0.954416	-0.3009	-1.82118	-3.46006	-5.06625	-6.49937	-7.64587	-8.43331	-8.84052	-8.90095	-8.69723	-8.34638	-7.97735	-7.70461	-7.60377	-7.69578	-7.94507	-8.27348	-8.58651	-8.80341	-8.88034	-8.81861	-8.65586	-8.44582	-8.23609	-8.05314	-7.89909	-7.75924	-7.61494	-7.4554	-7.28378	-7.11635	-6.97665	-6.88782	-6.86656	-6.92007	-7.04636
CON	8.00214	8.55184	8.826	8.822	8.55733	8.06648	7.39626	6.60091	5.73767	4.86329	4.03108	3.28819	2.6732	2.21397	1.92642	1.8145	1.87121	2.08005	2.41631	2.84745	3.33317	3.82618	4.275	4.62988	4.85102	4.91701	4.83047	4.61821	4.32516	4.00375	3.70185	3.45317	3.27269	3.1576	3.09263	3.05715	3.03164	3.00193	2.96075	2.90713	2.8446
CON	9.71128	8.70365	7.495	6.14447	4.72213	3.30348	1.96412	0.774896	-0.202705	-0.921624	-1.35463	-1.49963	-1.38369	-1.06461	-0.628459	-0.182552	0.156786	0.280573	0.105458	-0.409982	-1.2557	-2.37139	-3.65967	-5.00795	-6.31238	-7.49619	-8.5172	-9.36422	-10.0459	-10.5782	-10.9747	-11.2437	-11.3892	-11.4156	-11.3314	-11.1513	-10.8944	-10.5813	-10.2303	-9.85476	-9.46278
CON	-1.82909	-2.4806	-3.12896	-3.74936	-4.31903	-4.81968	-5.23953	-5.57474	-5.82999	-6.01743	-6.15364	-6.2548	-6.3316	-6.38565	-6.4088	-6.38567	-6.29822	-6.13102	-5.87579	-5.53479	-5.12282	-4.66757	-4.2076	-3.78746	-3.45039	-3.23002	-3.14376	-3.18974	-3.34838	-3.58785	-3.87144	-4.16455	-4.43953	-4.6777	-4.86897	-5.01019	-5.1031	-5.15258	-5.16518	-5.14782	-5.10644
CON	8.26993	8.16454	7.91807	7.54608	7.06757	6.50095	5.86156	5.1617	4.41303	3.63059	2.83679	2.06398	1.35403	0.754467	0.311406	0.0608993	0.0210693	0.187792	0.535936	1.02644	1.61725	2.27424	2.97791	3.72317	4.51247	5.34579	6.21189	7.08472	7.9262	8.69386	9.35034	9.87148	10.2507	10.4991	10.6419	10.7125	10.7461	10.7741	10.8193	10.8932	10.9957
CON	-3.17241	-3.00139	-3.19905	-3.72146	-4.49722	-5.43466	-6.43262	-7.3924	-8.22857	-8.87714	-9.30073	-9.49084	-9.46783	-9.27886	-8.99313	-8.69377	-8.46605	-8.38295	-8.49129	-8.80256	-9.29205	-9.9074	-10.584	-11.2618	-11.8977	-12.47	-12.974	-13.4135	-13.7917	-14.1056	-14.3457	-14.4991	-14.5554	-14.5117	-14.3751	-14.1623	-13.8965	-13.602	-13.3002	-13.0055	-12.7241
CON	13.2329	13.7576	14.0565	14.1075	13.9081	13.4751	12.8412	12.0486	11.1436	10.1718	9.17566	8.19441	7.26569	6.42724	5.71774	5.17552	4.83455	4.71792	4.8306	5.15396	5.64508	6.24222	6.87566	7.4805	8.00738	8.42794	8.73454	8.93588	9.05116	9.10476	9.12237	9.12819	9.14294	9.18217	9.25516	9.36445	9.50633	9.6721	9.84983	10.0261	10.1878
CON	12.7154	12.5891	12.3004	11.8649	11.3072	10.657	9.94455	9.19674	8.43564	7.67893	6.94249	6.24379	5.60495	5.05414	4.62503	4.35418	4.2767	4.42047	4.79948	5.40719	6.21172	7.15515	8.15845	9.13255	9.99341	10.6774	11.1524	11.4204	11.5121	11.4746	11.3593	11.2118	11.0667	10.9472	10.8659	10.8273	10.8291	10.8644	10.9222	10.9895	11.0531
CON	12.2567	12.2026	12.037	11.7744	11.4373	11.0519	10.6443	10.2368	9.84666	9.48571	9.16111	8.87691	8.63576	8.4409	8.2985	8.22024	8.22497	8.33824	8.58851	9.00032	9.58578	10.3371	11.2224	12.1872	13.16	14.0641	14.8292	15.4037	15.7629	15.9116	15.8806	15.7186	15.4813	15.22	14.9742	14.7664	14.603	14.4772	14.3747	14.2795	14.1789
CON	1.42758	2.12543	2.65212	2.96767	3.05054	2.90122	2.54227	2.01547	1.37712	0.692269	0.0284743	-0.551198	-0.996066	-1.27631	-1.39055	-1.37006	-1.2768	-1.19361	-1.20714	-1.38718	-1.7681	-2.33886	-3.04536	-3.80494	-4.52796	-5.139	-5.59107	-5.86935	-5.98597	-5.96967	-5.85517	-5.67515	-5.45601	-5.21668	-4.96917	-4.71998	-4.4716	-4.22404	-3.97593	-3.72537	-3.4702
CON	-11.5859	-11.3006	-11.2998	-11.56	-12.037	-12.673	-13.4015	-14.1495	-14.8374	-15.3806	-15.6962	-15.7166	-15.409	-14.7943	-13.9599	-13.056	-12.2746	-11.8098	-11.8104	-12.3387	-13.3479	-14.6898	-16.1514	-17.509	-18.5841	-19.2814	-19.5997	-19.6143	-19.4415	-19.1998	-18.9802	-18.8324	-18.7671	-18.7686	-18.8104	-18.8672	-18.9226	-18.9693	-19.0068	-19.0381	-19.066
CON	-2.78883	-2.20828	-1.84811	-1.72855	-1.84559	-2.17306	-2.66641	-3.26592	-3.89918	-4.48403	-4.93454	-5.172	-5.14091	-4.82641	-4.26742	-3.55853	-2.83642	-2.25149	-1.93123	-1.94624	-2.29053	-2.88344	-3.59374	-4.2777	-4.81812	-5.15107	-5.27265	-5.22635	-5.07891	-4.89537	-4.72188	-4.58011	-4.47143	-4.38641	-4.31436	-4.24958	-4.19308	-4.1507	-4.12938	-4.13341	-4.16198
CON	2.41996	2.13517	1.74186	1.25427	0.692886	0.0827818	-0.548186	-1.17145	-1.76017	-2.29195	-2.75134	-3.13158	-3.43477	-3.66988	-3.84847	-3.9782	-4.05578	-4.06156	-3.95874	-3.69984	-3.24001	-2.55435	-1.65277	-0.5862	0.560053	1.68445	2.69308	3.52074	4.14185	4.56855	4.83818	4.99639	5.08262	5.12252	5.12822	5.10398	5.05311	4.98268	4.90422	4.831	4.77367

## Sheet: Subtalar abd-add
group	-200	-190	-180	-170	-160	-150	-140	-130	-120	-110	-100	-90	-80	-70	-60	-50	-40	-30	-20	-10	0	10	20	30	40	50	60	70	80	90	100	110	120	130	140	150	160	170	180	190	200
CAI	15.6167	15.1444	14.5744	13.9073	13.1387	12.2669	11.3003	10.2625	9.19416	8.14877	7.18546	6.36045	5.72044	5.29991	5.12251	5.20434	5.55543	6.1758	7.0454	8.11097	9.27715	10.4097	11.3552	11.9738	12.1767	11.9522	11.3721	10.5727	9.71802	8.9574	8.39151	8.05652	7.9287	7.94457	8.02764	8.11237	8.15877	8.15578	8.11518	8.0603	8.01425
CAI	13.241	12.8545	12.2347	11.4172	10.4736	9.49938	8.59364	7.83699	7.27433	6.90873	6.70827	6.62355	6.60948	6.64376	6.73571	6.92224	7.2526	7.76673	8.47432	9.34116	10.2874	11.199	11.9501	12.4304	12.5704	12.3573	11.8356	11.094	10.242	9.38428	8.60164	7.94282	7.42743	7.05633	6.82318	6.72209	6.74877	6.89646	7.14999	7.48203	7.85421
CAI	6.4968	6.05426	5.52371	4.91159	4.23721	3.53155	2.83362	2.1853	1.62588	1.18743	0.891758	0.749049	0.758003	0.907404	1.17913	1.55252	2.00964	2.53975	3.14078	3.81565	4.56346	5.36808	6.18975	6.96523	7.6194	8.08536	8.3258	8.34616	8.1938	7.94314	7.67252	7.44187	7.27891	7.17764	7.10801	7.03156	6.91709	6.75119	6.54136	6.31188	6.09498
CAI	14.0745	14.3281	14.2992	13.9354	13.1977	12.075	10.5956	8.83142	6.89369	4.91882	3.04919	1.41259	0.105628	-0.815175	-1.3335	-1.46554	-1.24771	-0.723802	0.0647132	1.08268	2.29875	3.67765	5.17042	6.7075	8.1993	9.5464	10.6576	11.4693	11.9594	12.1492	12.0928	11.8598	11.5169	11.1151	10.6868	10.2502	9.8177	9.40327	9.02619	8.70928	8.47349
CAI	13.4051	12.8447	12.1068	11.2424	10.3091	9.36296	8.44988	7.60115	6.83279	6.14977	5.55319	5.04862	4.65249	4.39434	4.31304	4.44694	4.81977	5.42587	6.21969	7.11402	7.98947	8.71425	9.16969	9.27458	9.00154	8.38102	7.49236	6.44547	5.35836	4.33644	3.45801	2.768	2.2797	1.9823	1.85074	1.85481	1.96516	2.15558	2.40241	2.68279	2.97328
CAI	18.5898	18.361	17.804	16.9735	15.9298	14.7435	13.4963	12.2763	11.1669	10.234	9.51539	9.01859	8.72672	8.61121	8.64547	8.81438	9.11554	9.55264	10.1237	10.8095	11.5666	12.3285	13.0146	13.5466	13.8664	13.9491	13.809	13.4929	13.0657	12.5933	12.1272	11.6977	11.3145	10.9745	10.6705	10.3994	10.1646	9.97562	9.84301	9.77348	9.76556
CAI	6.79171	5.87969	5.08457	4.4226	3.88888	3.45334	3.06824	2.68556	2.27711	1.84873	1.44233	1.12503	0.97001	1.03651	1.35552	1.92414	2.70844	3.65191	4.68646	5.74288	6.75835	7.67935	8.46055	9.06166	9.44625	9.58528	9.46544	9.09935	8.53242	7.84197	7.12637	6.4866	6.0053	5.73025	5.66742	5.78569	6.03058	6.3418	6.66784	6.97363	7.24023
CAI	11.8722	11.72	11.1922	10.2646	8.96444	7.37552	5.63063	3.89137	2.32013	1.05178	0.172469	-0.288997	-0.356381	-0.0909591	0.427747	1.11942	1.91463	2.75985	3.61688	4.45886	5.26473	6.01317	6.67708	7.22041	7.59927	7.76968	7.70119	7.39259	6.88274	6.25034	5.59981	5.03686	4.64166	4.44907	4.44277	4.56471	4.73586	4.88068	4.94735	4.91813	4.80833
CAI	10.5875	9.84277	9.01586	8.14112	7.25993	6.41239	5.62834	4.92102	4.28585	3.70466	3.15423	2.61632	2.08645	1.57889	1.127	0.779262	0.592584	0.623969	0.921235	1.51293	2.3984	3.54014	4.86147	6.25205	7.5818	8.72146	9.56545	10.0513	10.1705	9.96811	9.53072	8.96678	8.38402	7.86936	7.476	7.2201	7.0866	7.0417	7.04729	7.07287	7.10187
CAI	16.3736	15.9095	15.4308	14.9386	14.4293	13.8959	13.3315	12.7332	12.1066	11.4689	10.8501	10.2913	9.83936	9.53822	9.41949	9.49447	9.75169	10.1618	10.6895	11.308	12.0099	12.8066	13.7153	14.7373	15.8388	16.9454	17.9551	18.7666	19.3086	19.5593	19.5472	19.3344	18.9938	18.5867	18.1524	17.7083	17.2582	16.8024	16.3449	15.8948	15.4638
CAI	19.0308	18.8359	18.435	17.818	16.9837	15.9464	14.7416	13.4266	12.0736	10.7588	9.54988	8.49801	7.63555	6.98071	6.54588	6.34579	6.40108	6.7352	7.36445	8.28497	9.46202	10.8272	12.286	13.7334	15.0708	16.22	17.1293	17.775	18.1601	18.3117	18.2758	18.1093	17.8687	17.6009	17.3379	17.097	16.8844	16.6992	16.5373	16.3926	16.2584
CAI	11.3702	11.1035	10.8059	10.4869	10.157	9.81873	9.46058	9.05779	8.58048	8.00626	7.33276	6.58486	5.81367	5.08728	4.47725	4.04643	3.84333	3.90411	4.25892	4.93576	5.95554	7.31716	8.97857	10.8451	12.7753	14.6072	16.197	17.4544	18.3595	18.9551	19.3177	19.5223	19.6149	19.6021	19.4604	19.1573	18.6735	18.019	17.2357	16.3895	15.5553
CAI	12.9924	13.4728	13.7409	13.734	13.4039	12.7225	11.687	10.3233	8.68592	6.85623	4.93703	3.04444	1.29762	-0.191837	-1.32822	-2.03548	-2.25683	-1.95375	-1.10965	0.257905	2.07914	4.21804	6.47566	8.61886	10.4301	11.7607	12.5646	12.8994	12.894	12.6987	12.44	12.1939	11.9847	11.8022	11.6261	11.4454	11.2674	11.1149	11.0169	10.9964	11.0623
CAI	13.6041	13.2895	12.8354	12.2845	11.667	10.9935	10.255	9.42925	8.49058	7.42144	6.22179	4.91492	3.54869	2.19276	0.933125	-0.134514	-0.911538	-1.30353	-1.22934	-0.633851	0.495501	2.11223	4.10179	6.28819	8.46037	10.4137	11.9947	13.1318	13.843	14.2157	14.3698	14.4179	14.4371	14.4589	14.4768	14.4645	14.3947	14.2528	14.0415	13.7778	13.4865
CAI	25.3401	25.1582	24.6581	23.841	22.7503	21.4702	20.1132	18.7996	17.6343	16.6863	15.9794	15.4966	15.1971	15.0402	15.0068	15.1101	15.3904	15.896	16.6569	17.6607	18.8407	20.0808	21.2372	22.1692	22.77	22.9891	22.8383	22.3839	21.7265	20.9756	20.2275	19.5488	18.9707	18.492	18.0895	17.7315	17.3903	17.0502	16.7107	16.3836	16.0875
CAI	19.5938	19.6417	19.5494	19.3026	18.8994	18.3441	17.6403	16.7884	15.7894	14.6531	13.4097	12.116	10.8549	9.72634	8.83262	8.26516	8.09653	8.37825	9.13954	10.3813	12.0631	14.088	16.2971	18.4835	20.4287	21.9513	22.9511	23.4309	23.4874	23.2767	22.9654	22.6881	22.5211	22.4787	22.5277	22.6114	22.6728	22.6708	22.5856	22.4164	22.1736
CAI	11.4309	10.9453	10.1307	9.03888	7.75669	6.38984	5.04307	3.80248	2.72494	1.83672	1.13995	0.623324	0.272475	0.0769921	0.0329469	0.141796	0.407135	0.830196	1.40416	2.10757	2.89836	3.71208	4.46789	5.08372	5.49748	5.68657	5.67717	5.538	5.36015	5.23049	5.20895	5.3172	5.54095	5.84248	6.17687	6.50535	6.80222	7.05497	7.25995	7.41692	7.52511
CAI	14.8215	13.9785	12.9881	11.9108	10.8009	9.69637	8.61475	7.55736	6.51915	5.50127	4.52122	3.61728	2.84591	2.27353	1.96599	1.97876	2.34921	3.09032	4.18433	5.57576	7.16639	8.81708	10.3607	11.6268	12.4741	12.8201	12.6594	12.0639	11.1651	10.1249	9.10346	8.23193	7.59595	7.23068	7.126	7.23809	7.5037	7.85356	8.2233	8.56068	8.82962
CAI	16.0693	15.6645	15.035	14.2342	13.3323	12.3958	11.4683	10.5596	9.64863	8.6981	7.67753	6.58441	5.45585	4.3659	3.40985	2.68256	2.26003	2.19094	2.49824	3.18456	4.23317	5.60044	7.20415	8.91865	10.587	12.0519	13.1955	13.9716	14.4149	14.6229	14.7181	14.806	14.9448	15.1361	15.3381	15.4904	15.5413	15.4658	15.2716	14.9915	14.6694
Coper	10.5921	10.521	10.3308	10.0466	9.70923	9.35663	9.00511	8.6392	8.21466	7.67449	6.97225	6.09417	5.07157	3.97949	2.92304	2.01753	1.36982	1.06512	1.15877	1.66942	2.57058	3.7825	5.17124	6.5625	7.7724	8.64844	9.10642	9.14913	8.8594	8.37047	7.82548	7.34047	6.98203	6.7639	6.65934	6.62165	6.6045	6.57577	6.52271	6.44952	6.37061
Coper	17.376	17.278	17.0298	16.6374	16.1109	15.4645	14.7153	13.882	12.9838	12.04	11.0715	10.1033	9.16854	8.31257	7.59422	7.08224	6.8453	6.93626	7.37425	8.13031	9.12279	10.2267	11.2966	12.1968	12.8304	13.1562	13.1893	12.9866	12.6227	12.1684	11.6766	11.1795	10.6959	10.2407	9.83255	9.49638	9.25868	9.13968	9.14535	9.26309	9.46273
Coper	14.4451	13.6867	12.7649	11.7185	10.5998	9.46611	8.36983	7.34879	6.42056	5.58275	4.82002	4.11646	3.47035	2.90665	2.48216	2.27921	2.38686	2.87226	3.75	4.95956	6.36086	7.75263	8.91112	9.63837	9.80547	9.37747	8.41323	7.04275	5.43153	3.74422	2.11754	0.646826	-0.614681	-1.64813	-2.45799	-3.06151	-3.48092	-3.73887	-3.85649	-3.85305	-3.7463
Coper	17.924	17.2414	16.2332	14.9852	13.6272	12.3123	11.1857	10.3517	9.84952	9.64651	9.65142	9.74512	9.81924	9.81116	9.72419	9.62685	9.6312	9.85677	10.3907	11.256	12.3969	13.6854	14.9479	16.0026	16.6998	16.9523	16.7495	16.1533	15.2793	14.2679	13.2569	12.3582	11.6448	11.1479	10.8624	10.7575	10.7896	10.9133	11.0896	11.2905	11.4996
Coper	3.55498	3.04885	2.53205	2.01951	1.51544	1.01762	0.524128	0.039548	-0.421782	-0.836733	-1.17817	-1.42168	-1.55169	-1.56446	-1.46643	-1.26847	-0.978462	-0.596421	-0.116273	0.464282	1.12868	1.82834	2.47991	2.9783	3.22392	3.15478	2.77059	2.13824	1.37569	0.620121	-0.00775717	-0.430828	-0.626341	-0.619401	-0.464511	-0.223616	0.0515268	0.328124	0.591935	0.840614	1.0752
Coper	12.7626	11.7157	10.7994	10.0596	9.51213	9.13578	8.87662	8.66226	8.42187	8.10557	7.69788	7.222	6.73426	6.31104	6.03179	5.96325	6.14882	6.60471	7.32069	8.26174	9.36881	10.5599	11.7352	12.7881	13.6216	14.1652	14.3886	14.3055	13.9694	13.4598	12.8643	12.2617	11.7104	11.2431	10.8693	10.5827	10.3687	10.2122	10.1018	10.0314	9.99835
Coper	17.3644	18.4205	19.0966	19.3103	19.0199	18.2372	17.0268	15.4907	13.744	11.8917	10.0145	8.17044	6.4099	4.79722	3.42595	2.41768	1.89996	1.9679	2.64279	3.84474	5.39349	7.04132	8.52969	9.65066	10.2917	10.4496	10.2108	9.71046	9.08704	8.44868	7.85982	7.34644	6.91184	6.55295	6.26983	6.0661	5.94297	5.89209	5.89218	5.91145	5.91505
Coper	11.127	11.281	11.2158	10.9116	10.3601	9.56545	8.54493	7.33067	5.97047	4.52691	3.07378	1.69035	0.454818	-0.561349	-1.29731	-1.70537	-1.75389	-1.43246	-0.759646	0.20876	1.37554	2.60712	3.75048	4.65999	5.22693	5.40223	5.20425	4.7092	4.02782	3.27697	2.5552	1.929	1.43107	1.06763	0.829317	0.700656	0.665117	0.705924	0.804475	0.938903	1.08455
Coper	10.4277	9.149	7.84897	6.63317	5.58533	4.75244	4.1379	3.70514	3.39091	3.1248	2.84955	2.53699	2.19573	1.86912	1.62505	1.54085	1.68757	2.11716	2.85406	3.89095	5.18687	6.6669	8.2242	9.72694	11.0326	12.0092	12.5599	12.6439	12.2872	11.5779	10.6479	9.64386	8.69758	7.90213	7.30076	6.88928	6.62956	6.46824	6.35444	6.25182	6.14299
Coper	7.42473	7.02621	6.44305	5.68222	4.7717	3.76188	2.72271	1.73561	0.880949	0.223199	-0.202417	-0.397784	-0.401014	-0.275578	-0.0909034	0.10115	0.287184	0.503077	0.829178	1.3688	2.21484	3.41452	4.94444	6.70554	8.54069	10.2693	11.7277	12.8026	13.4491	13.6895	13.5981	13.2764	12.8295	12.3466	11.8908	11.4968	11.1746	10.916	10.7026	10.5114	10.3199
Coper	13.3622	12.8317	12.1143	11.229	10.2042	9.07437	7.8778	6.65458	5.44686	4.29916	3.25734	2.36514	1.65838	1.15891	0.871637	0.787074	0.890185	1.17251	1.64187	2.32324	3.24681	4.42524	5.82853	7.36905	8.90691	10.2776	11.3327	11.9793	12.2019	12.0606	11.6672	11.1509	10.625	10.1656	9.80604	9.54398	9.3552	9.20843	9.07608	8.93945	8.78884
Coper	18.439	18.3585	18.0037	17.4053	16.5979	15.6112	14.4678	13.1885	11.803	10.3608	8.93608	7.62183	6.51517	5.69715	5.2156	5.07743	5.25325	5.69093	6.33066	7.11389	7.98258	8.87162	9.70178	10.3812	10.8186	10.9456	10.738	10.2282	9.50075	8.67323	7.86802	7.18526	6.68502	6.38294	6.25828	6.26966	6.37184	6.52829	6.71682	6.92834	7.16113
Coper	16.3451	15.9996	15.4133	14.589	13.5613	12.3902	11.1497	9.91492	8.75131	7.70937	6.82511	6.12447	5.62876	5.35781	5.32967	5.55712	6.04293	6.77623	7.7306	8.86403	10.1195	11.4261	12.7016	13.8594	14.82	15.5263	15.9578	16.1354	16.1161	15.9755	15.7858	15.5974	15.4302	15.2765	15.1123	14.9118	14.6586	14.3512	14.0013	13.6293	13.2567
Coper	13.8184	13.6759	13.3147	12.7491	12.022	11.1948	10.3302	9.47536	8.64989	7.8456	7.03698	6.19972	5.33042	4.46067	3.6608	3.03143	2.68473	2.71944	3.19564	4.1149	5.41144	6.95728	8.58176	10.1018	11.3564	12.2359	12.6997	12.7775	12.5545	12.1469	11.6737	11.2346	10.8959	10.688	10.6105	10.642	10.7502	10.9011	11.0651	11.2204	11.3549
Coper	11.0704	9.72519	8.41262	7.19835	6.12625	5.21424	4.4576	3.83759	3.33183	2.92244	2.59987	2.36206	2.21095	2.14921	2.17967	2.30804	2.54672	2.91654	3.44274	4.14468	5.0217	6.04106	7.1345	8.20711	9.15782	9.9049	10.4075	10.6746	10.7587	10.7359	10.6813	10.6488	10.6604	10.7095	10.7725	10.8231	10.8441	10.8322	10.7969	10.7545	10.7216
Coper	19.5736	19.6581	19.3546	18.6494	17.5652	16.165	14.5437	12.8122	11.0768	9.42382	7.91227	6.57718	5.43899	4.51347	3.81728	3.36788	3.17964	3.25924	3.60253	4.19278	4.99957	5.97698	7.06153	8.17157	9.21074	10.0781	10.6846	10.9721	10.9284	10.5913	10.0412	9.38364	8.7275	8.16515	7.7591	7.53744	7.49751	7.61457	7.85161	8.16707	8.51955
Coper	11.6337	11.4522	11.0186	10.3474	9.47991	8.47883	7.41799	6.36859	5.38702	4.50798	3.74514	3.09908	2.56914	2.16451	1.90963	1.84137	1.99835	2.40593	3.06196	3.92851	4.93235	5.97448	6.94624	7.74778	8.30465	8.57879	8.57193	8.32134	7.88966	7.35166	6.78092	6.23929	5.77042	5.39779	5.12666	4.94844	4.84615	4.79967	4.78983	4.80111	4.82285
Coper	23.4197	23.5414	23.4998	23.3064	22.9863	22.5667	22.0654	21.4835	20.8045	20.001	19.0467	17.9306	16.6708	15.3241	13.9875	12.7915	11.8814	11.3917	11.4156	11.9796	13.0287	14.4311	16.0008	17.5348	18.8532	19.8314	20.4154	20.6178	20.5006	20.1515	19.6624	19.1147	18.5729	18.0824	17.6718	17.3545	17.1307	16.9885	16.9064	16.8566	16.8097
Coper	12.2626	11.7007	11.0483	10.2979	9.45289	8.53099	7.56466	6.59672	5.67243	4.83033	4.09503	3.47434	2.96224	2.54685	2.22127	1.99407	1.89584	1.97913	2.31	2.9516	3.94298	5.27859	6.8954	8.67374	10.4539	12.0659	13.3639	14.2564	14.7229	14.8125	14.6256	14.2847	13.9034	13.5623	13.2979	13.1061	12.9561	12.8091	12.6349	12.421	12.1744
CON	5.70356	4.90899	3.80192	2.4832	1.09362	-0.212827	-1.30137	-2.08523	-2.54233	-2.71497	-2.69238	-2.58143	-2.47419	-2.4221	-2.42414	-2.43164	-2.36705	-2.14993	-1.72255	-1.06863	-0.221664	0.737999	1.69666	2.5291	3.12481	3.4125	3.37575	3.05424	2.52937	1.8995	1.25381	0.65429	0.131254	-0.308726	-0.668393	-0.946893	-1.13429	-1.21501	-1.17728	-1.02311	-0.773674
CON	7.45408	7.88172	7.98086	7.72174	7.09887	6.13762	4.89485	3.4535	1.9128	0.376712	-1.05699	-2.30528	-3.30527	-4.01649	-4.42062	-4.51905	-4.3291	-3.87947	-3.20643	-2.35228	-1.36645	-0.30829	0.751424	1.73303	2.55582	3.14978	3.46768	3.49387	3.24745	2.77979	2.16743	1.50181	0.876814	0.375219	0.05571	-0.0567617	0.0255266	0.257445	0.572659	0.899481	1.17636
CON	15.5361	15.0279	14.4134	13.7089	12.9345	12.1131	11.2679	10.4206	9.58898	8.7858	8.02009	7.3004	6.63972	6.06021	5.59574	5.29072	5.19433	5.3509	5.78824	6.50692	7.47347	8.61997	9.85065	11.0548	12.1235	12.9659	13.5231	13.7756	13.7434	13.4794	13.0567	12.5538	12.0399	11.5649	11.1549	10.8142	10.5323	10.2922	10.0786	9.88172	9.69922
CON	15.4321	15.3717	15.0549	14.4583	13.5949	12.5179	11.3104	10.0657	8.86471	7.75872	6.76317	5.86528	5.04202	4.28239	3.60561	3.06852	2.75866	2.77399	3.19424	4.05149	5.30847	6.85221	8.50718	10.0673	11.3398	12.1884	12.563	12.5056	12.1313	11.5913	11.0317	10.5605	10.2324	10.0513	9.98668	9.9929	10.0266	10.0558	10.0619	10.0366	9.97747
CON	18.8811	18.4615	17.706	16.6502	15.3601	13.9215	12.4272	10.9638	9.60332	8.39902	7.38574	6.58313	5.99987	5.63762	5.49386	5.56381	5.84114	6.31727	6.97849	7.80072	8.74287	9.74185	10.7128	11.5577	12.1824	12.5181	12.5402	12.2772	11.8055	11.2293	10.6543	10.1622	9.79523	9.55513	9.41471	9.33614	9.28822	9.25662	9.2445	9.26543	9.33294
CON	9.00386	9.37517	9.55468	9.49536	9.1793	8.62142	7.86513	6.97123	6.00374	5.01775	4.05364	3.13984	2.30266	1.57848	1.02217	0.70617	0.708154	1.08933	1.86976	3.00923	4.40138	5.88498	7.27084	8.37783	9.06825	9.27347	9.00337	8.33848	7.40795	6.36019	5.33388	4.43607	3.73114	3.24122	2.95509	2.84132	2.86092	2.97647	3.15654	3.37616	3.61541
CON	11.7943	11.773	11.5722	11.1763	10.5888	9.83025	8.93424	7.94388	6.90769	5.87626	4.89932	4.0234	3.29069	2.73951	2.40675	2.33108	2.55461	3.11921	4.05492	5.36094	6.98438	8.80668	10.6478	12.2936	13.5412	14.2496	14.3774	13.993	13.2541	12.3638	11.518	10.8607	10.4599	10.3079	10.3409	10.4703	10.6118	10.7059	10.7252	10.6707	10.5605
CON	8.63202	8.8773	8.85505	8.54612	7.9558	7.11363	6.06885	4.88263	3.61968	2.34173	1.10465	-0.0406158	-1.0442	-1.85282	-2.40734	-2.6447	-2.50604	-1.951	-0.97572	0.370564	1.97721	3.67865	5.27812	6.58522	7.45723	7.83151	7.73788	7.28673	6.63694	5.95443	5.37432	4.97715	4.78348	4.76468	4.86326	5.01476	5.1647	5.27761	5.33828	5.34774	5.31714
CON	8.48664	7.46256	6.40759	5.32986	4.2347	3.12584	2.00936	0.898493	-0.183069	-1.20159	-2.11792	-2.89497	-3.50489	-3.93288	-4.17525	-4.23218	-4.09832	-3.75649	-3.1799	-2.34545	-1.25537	0.0409992	1.43644	2.77466	3.88006	4.60053	4.84885	4.62771	4.02934	3.2099	2.34789	1.60005	1.06855	0.787244	0.728487	0.82469	0.995724	1.17293	1.3136	1.40406	1.45346
CON	15.5904	14.6658	13.7496	12.8422	11.9413	11.0473	10.1688	9.3253	8.54473	7.85698	7.28593	6.84424	6.53412	6.35432	6.31007	6.42033	6.71688	7.23332	7.98679	8.9594	10.0876	11.265	12.3591	13.238	13.7983	13.9881	13.8176	13.3563	12.7157	12.0245	11.3997	10.9235	10.6302	10.5077	10.5106	10.5796	10.6613	10.722	10.7518	10.7611	10.7717
CON	14.559	13.6517	12.6513	11.5775	10.4628	9.35075	8.29256	7.33989	6.53596	5.90667	5.45494	5.16077	4.98812	4.89748	4.86113	4.87678	4.97551	5.22058	5.6959	6.48526	7.64708	9.1916	11.0687	13.1711	15.3542	17.4654	19.3744	20.995	22.2925	23.2778	23.9915	24.4858	24.8092	24.9983	25.0769	25.0604	24.9619	24.7984	24.5924	24.3703	24.1581
CON	9.92676	9.48208	8.90472	8.19707	7.36898	6.43817	5.42944	4.37291	3.30179	2.25058	1.25431	0.349312	-0.424733	-1.02224	-1.39048	-1.47143	-1.20836	-0.557215	0.498672	1.93439	3.67437	5.59282	7.52576	9.29356	10.7295	11.7081	12.1667	12.1161	11.6377	10.8675	9.96962	9.10595	8.40643	7.94866	7.75052	7.77722	7.95942	8.21631	8.4765	8.69144	8.83941
CON	7.86586	7.96659	7.84812	7.49961	6.93218	6.17787	5.28423	4.30669	3.30157	2.32188	1.41594	0.627729	-0.00377754	-0.447822	-0.68766	-0.726269	-0.587898	-0.312271	0.0582725	0.493915	0.987188	1.55104	2.20407	2.94914	3.756	4.558	5.26592	5.79352	6.08389	6.12548	5.9527	5.63241	5.24334	4.85641	4.52206	4.26634	4.09438	3.99763	3.96121	3.9692	4.00693
CON	17.9132	17.7476	17.2741	16.5004	15.4634	14.2237	12.8534	11.4215	9.98259	8.57264	7.21248	5.91753	4.70903	3.62234	2.70926	2.03361	1.66233	1.65487	2.05331	2.87393	4.09952	5.67268	7.49251	9.41898	11.2887	12.9415	14.2512	15.1507	15.6421	15.7872	15.6832	15.432	15.116	14.7857	14.4623	14.1494	13.8472	13.5615	13.3053	13.0929	12.9297
CON	7.91394	7.70997	7.25066	6.5715	5.73882	4.83061	3.91505	3.03504	2.20467	1.41819	0.666516	-0.0462489	-0.693516	-1.22747	-1.58922	-1.72272	-1.58629	-1.15839	-0.437597	0.559576	1.79936	3.22805	4.7681	6.31742	7.75633	8.96342	9.83702	10.3157	10.391	10.1077	9.55197	8.83223	8.05721	7.31829	6.67868	6.17043	5.79776	5.54425	5.38143	5.27703	5.20152
CON	22.9786	22.2231	21.2338	20.0534	18.7406	17.363	15.9868	14.6675	13.4421	12.3266	11.3189	10.4069	9.57977	8.83984	8.21109	7.7422	7.50214	7.56832	8.00895	8.86267	10.1204	11.7146	13.5208	15.3726	17.0884	18.5023	19.4921	19.9972	20.0229	19.6336	18.9372	18.0664	17.1583	16.3361	15.6941	15.2871	15.1264	15.1836	15.4012	15.7087	16.038
CON	12.8066	12.626	12.4191	12.1445	11.7659	11.2561	10.5981	9.78378	8.81271	7.69179	6.43799	5.08302	3.67849	2.29917	1.04212	0.0207793	-0.645941	-0.848368	-0.503323	0.428115	1.92528	3.89921	6.19516	8.60922	10.9181	12.9167	14.4531	15.4538	15.9299	15.966	15.6938	15.2591	14.7908	14.38	14.0707	13.8649	13.7354	13.6426	13.5492	13.4297	13.2732
CON	11.7581	12.0098	12.1756	12.2029	12.0673	11.7709	11.3318	10.7695	10.0925	9.29536	8.36539	7.29822	6.11427	4.87034	3.66138	2.61155	1.85713	1.52515	1.71147	2.46065	3.75017	5.48234	7.48887	9.55226	11.4431	12.9655	13.9979	14.5142	14.5799	14.3233	13.8951	13.4298	13.0213	12.7159	12.5209	12.4209	12.3927	12.4154	12.4724	12.5506	12.6366
CON	23.1059	22.0379	20.8569	19.6172	18.3674	17.1415	15.9548	14.8057	13.6825	12.5727	11.473	10.3974	9.38304	8.4913	7.80553	7.42281	7.43981	7.93315	8.93703	10.4236	12.2932	14.38	16.4756	18.3668	19.8777	20.9054	21.4378	21.5494	21.3758	21.0743	20.7843	20.5964	20.5402	20.5912	20.6925	20.7812	20.8113	20.7657	20.6553	20.5093	20.3611

## Sheet: TM
group	-200	-190	-180	-170	-160	-150	-140	-130	-120	-110	-100	-90	-80	-70	-60	-50	-40	-30	-20	-10	0	10	20	30	40	50	60	70	80	90	100	110	120	130	140	150	160	170	180	190	200
CAI	-2.29723	-1.98125	-1.50376	-0.801309	0.172307	1.44039	3.00049	4.8243	6.8604	9.03969	11.2826	13.5061	15.6279	17.5648	19.2247	20.4954	21.2393	21.3011	20.5384	18.8679	16.3153	13.0452	9.35223	5.60967	2.18959	-0.618429	-2.66212	-3.93934	-4.57005	-4.7429	-4.6572	-4.47788	-4.31217	-4.20788	-4.16645	-4.16247	-4.16212	-4.13642	-4.06816	-3.9533	-3.7989
CAI	-18.5895	-18.4045	-17.6891	-16.5014	-14.9512	-13.1751	-11.3115	-9.48106	-7.7752	-6.25064	-4.92904	-3.80011	-2.82963	-1.97393	-1.20028	-0.508724	0.0532646	0.392659	0.394209	-0.0390318	-0.941832	-2.25806	-3.84151	-5.48855	-6.99119	-8.19014	-9.00885	-9.45872	-9.61814	-9.59719	-9.50252	-9.41356	-9.37401	-9.39663	-9.47522	-9.5972	-9.75249	-9.93685	-10.1507	-10.3955	-10.6704
CAI	-4.85076	-4.4025	-3.9694	-3.5466	-3.12095	-2.68084	-2.22634	-1.77488	-1.3578	-1.00674	-0.732629	-0.505301	-0.244118	0.170924	0.864178	1.91175	3.28807	4.83467	6.27122	7.25554	7.47881	6.76412	5.1304	2.79544	0.115663	-2.51374	-4.76067	-6.42568	-7.46185	-7.94866	-8.03877	-7.90082	-7.67657	-7.46004	-7.29721	-7.19841	-7.15498	-7.15332	-7.18344	-7.24171	-7.32958
CAI	-12.7569	-11.5596	-10.1771	-8.73764	-7.39611	-6.30873	-5.59747	-5.31722	-5.43719	-5.84292	-6.35796	-6.77816	-6.90949	-6.60257	-5.78001	-4.45526	-2.74078	-0.84128	0.972679	2.41187	3.22976	3.28282	2.57035	1.23779	-0.460302	-2.22671	-3.79505	-4.98675	-5.73587	-6.07922	-6.12133	-5.99021	-5.79931	-5.62536	-5.50357	-5.43603	-5.40617	-5.39273	-5.37925	-5.35795	-5.32923
CAI	20.9097	21.3703	21.4653	21.2324	20.7257	20.0101	19.1533	18.2211	17.2742	16.3691	15.5591	14.895	14.419	14.1538	14.0866	14.1543	14.2386	14.1782	13.801	12.969	11.6215	9.80228	7.65718	5.40212	3.2718	1.4659	0.109502	-0.762179	-1.19414	-1.28469	-1.15256	-0.908499	-0.637597	-0.393539	-0.202123	-0.0696124	0.00833608	0.039939	0.0337213	-0.00234501	-0.0602034
CAI	-4.4491	-4.00956	-3.53204	-3.0344	-2.53556	-2.04821	-1.56924	-1.07469	-0.524239	0.124786	0.898486	1.78949	2.74834	3.68622	4.48832	5.03391	5.21846	4.97371	4.28272	3.1879	1.78951	0.232767	-1.31635	-2.70213	-3.80904	-4.58112	-5.02534	-5.1988	-5.18587	-5.07368	-4.93347	-4.81141	-4.72879	-4.68814	-4.6814	-4.69692	-4.72365	-4.75263	-4.77665	-4.78939	-4.78507
CAI	1.43918	0.736147	0.178668	-0.185473	-0.326513	-0.242896	0.0358275	0.454691	0.94682	1.45253	1.94042	2.42494	2.97347	3.69555	4.71056	6.09749	7.84031	9.78991	11.6642	13.0974	13.7318	13.3236	11.8259	9.41558	6.45095	3.37656	0.608474	-1.55963	-3.00211	-3.75242	-3.95354	-3.79258	-3.44318	-3.03077	-2.62354	-2.24318	-1.88473	-1.53579	-1.18924	-0.848545	-0.527443
CAI	11.376	12.8054	14.0964	15.0515	15.5154	15.4104	14.7538	13.6533	12.2821	10.8459	9.55014	8.57701	8.07238	8.13733	8.81622	10.077	11.7881	13.7054	15.4865	16.7419	17.1205	16.4051	14.5836	11.8664	8.63852	5.35942	2.447	0.183367	-1.32866	-2.1524	-2.46191	-2.47006	-2.36562	-2.27502	-2.25281	-2.29475	-2.36249	-2.40919	-2.39863	-2.31464	-2.16161
CAI	0.790769	1.3224	1.92595	2.58021	3.26646	3.96384	4.64533	5.27787	5.82878	6.27849	6.63605	6.9509	7.31337	7.83806	8.62952	9.73696	11.1123	12.589	13.8971	14.7163	14.7578	13.8474	11.9817	9.33782	6.23127	3.03999	0.118513	-2.27119	-3.99642	-5.05443	-5.54404	-5.62145	-5.45457	-5.18738	-4.92055	-4.70804	-4.56551	-4.48438	-4.44571	-4.43059	-4.42581
CAI	1.8159	1.93554	2.06253	2.16601	2.22569	2.2353	2.20435	2.15835	2.13789	2.19726	2.40243	2.82704	3.54402	4.61025	6.04352	7.79524	9.72789	11.6094	13.1365	13.9896	13.9106	12.7812	10.6719	7.84165	4.68111	1.61861	-0.981308	-2.89251	-4.05495	-4.55371	-4.56503	-4.2925	-3.91438	-3.5538	-3.27283	-3.08394	-2.96923	-2.89933	-2.84674	-2.79252	-2.72734
CAI	20.6869	22.3234	23.5746	24.477	25.0809	25.4353	25.5868	25.5885	25.5091	25.4353	25.4618	25.6709	26.1062	26.7484	27.4982	28.174	28.5267	28.2782	27.1815	25.0935	22.0368	18.2229	14.0194	9.86743	6.17834	3.24507	1.19439	-0.0117303	-0.534029	-0.592017	-0.400312	-0.123374	0.14274	0.363817	0.545939	0.710917	0.877823	1.05442	1.23729	1.41667	1.58208
CAI	-8.89243	-8.71365	-8.15068	-7.26377	-6.13226	-4.83849	-3.45525	-2.03715	-0.614508	0.810817	2.26592	3.8001	5.46742	7.29838	9.26604	11.2577	13.0659	14.4101	14.992	14.5747	13.0613	10.546	7.31304	3.77938	0.39727	-2.45126	-4.53352	-5.79639	-6.34461	-6.38236	-6.14229	-5.82528	-5.56527	-5.42183	-5.39436	-5.44696	-5.53356	-5.61627	-5.67433	-5.70457	-5.71666
CAI	2.81914	3.09094	3.8632	5.09396	6.67661	8.46878	10.3283	12.1458	13.8654	15.4868	17.0486	18.5974	20.1505	21.6636	23.015	24.0135	24.4319	24.0617	22.7752	20.5778	17.6309	14.2342	10.7677	7.6098	5.0569	3.26789	2.24961	1.88232	1.97242	2.31238	2.72906	3.1094	3.40257	3.60531	3.74047	3.83749	3.91987	4.00041	4.08226	4.16269	4.23708
CAI	7.25963	8.36986	9.32711	10.0741	10.5626	10.7545	10.6258	10.1733	9.42429	8.44618	7.35156	6.29344	5.44715	4.97847	5.00216	5.54043	6.49502	7.64607	8.68619	9.28685	9.18165	8.24149	6.51559	4.22231	1.69135	-0.723269	-2.73004	-4.15943	-4.9815	-5.28298	-5.21844	-4.95608	-4.63553	-4.34692	-4.1301	-3.98748	-3.90126	-3.84841	-3.80989	-3.77392	-3.73527
CAI	-2.04809	-1.9295	-1.53503	-0.902523	-0.0944305	0.824708	1.80978	2.84817	3.96065	5.19088	6.58753	8.18389	9.97916	11.9239	13.9121	15.7813	17.3257	18.3224	18.5727	17.9494	16.4391	14.1634	11.3688	8.38177	5.54274	3.13572	1.33647	0.192242	-0.364142	-0.475295	-0.31066	-0.0239294	0.273456	0.520133	0.697799	0.816351	0.898047	0.965263	1.03358	1.10971	1.19266
CAI	10.2546	11.1122	11.8394	12.3778	12.7304	12.962	13.1802	13.5047	14.0354	14.8297	15.8953	17.1974	18.6721	20.2378	21.7952	23.2182	24.3434	24.9735	24.9043	23.9756	22.1317	19.4659	16.2252	12.7684	9.48636	6.71214	4.65177	3.35563	2.73534	2.61353	2.78539	3.07127	3.34732	3.55184	3.67338	3.73017	3.75026	3.75786	3.76736	3.78341	3.80422
CAI	-1.04627	-1.06119	-1.15725	-1.35928	-1.64924	-1.96428	-2.20817	-2.27282	-2.06317	-1.51873	-0.62674	0.574811	2.00245	3.53698	5.03437	6.33672	7.28546	7.73979	7.60103	6.8383	5.50642	3.74639	1.76387	-0.210542	-1.96782	-3.35987	-4.32073	-4.86554	-5.07079	-5.04456	-4.89736	-4.72145	-4.58165	-4.51593	-4.54119	-4.6598	-4.8642	-5.13902	-5.46181	-5.80396	-6.13294
CAI	16.8166	17.3413	17.6194	17.6979	17.655	17.5774	17.5383	17.5827	17.7247	17.9571	18.2683	18.6597	19.1517	19.7745	20.5422	21.4175	22.2843	22.9427	23.1394	22.6311	21.2617	19.0261	16.0942	12.781	9.47205	6.52993	4.21255	2.62932	1.74336	1.41168	1.44358	1.65606	1.9109	2.12838	2.28108	2.37662	2.43832	2.49007	2.54801	2.61833	2.69915
CAI	5.23365	5.82679	6.58019	7.42479	8.26844	9.0121	9.56596	9.86409	9.87674	9.62005	9.16111	8.6154	8.13302	7.87172	7.95881	8.44932	9.29285	10.3235	11.283	11.8783	11.8602	11.0979	9.62305	7.62455	5.39428	3.24396	1.42374	0.0697562	-0.806096	-1.28854	-1.51069	-1.6056	-1.67291	-1.7663	-1.89877	-2.05735	-2.21911	-2.36251	-2.47249	-2.54061	-2.56298
Coper	-20.6984	-21.5245	-21.7688	-21.5034	-20.8577	-19.9869	-19.0402	-18.1353	-17.3411	-16.6689	-16.0702	-15.4417	-14.6419	-13.5197	-11.9575	-9.91982	-7.49475	-4.909	-2.50163	-0.653771	0.310011	0.216923	-0.897978	-2.79827	-5.11399	-7.44501	-9.46166	-10.9698	-11.9256	-12.4054	-12.5519	-12.5184	-12.4293	-12.3625	-12.3506	-12.394	-12.4767	-12.5787	-12.6843	-12.7842	-12.875
Coper	-7.12355	-6.78336	-6.27206	-5.64961	-4.97529	-4.29988	-3.66111	-3.08237	-2.57322	-2.13022	-1.73738	-1.36743	-0.985896	-0.560113	-0.0731855	0.460315	0.983246	1.39668	1.57714	1.4086	0.82059	-0.180958	-1.50273	-2.97943	-4.41284	-5.62223	-6.48838	-6.97569	-7.12646	-7.03362	-6.80525	-6.53473	-6.28414	-6.08206	-5.93123	-5.82013	-5.73344	-5.65875	-5.589	-5.52191	-5.45788
Coper	-9.34456	-8.60717	-7.89464	-7.24773	-6.6765	-6.16627	-5.69062	-5.22483	-4.75405	-4.27282	-3.77699	-3.25286	-2.67051	-1.98799	-1.16881	-0.208992	0.836955	1.84497	2.63649	3.02109	2.85524	2.09533	0.822264	-0.774134	-2.44639	-3.95643	-5.13378	-5.90594	-6.29544	-6.39094	-6.3076	-6.15171	-5.99912	-5.88958	-5.83314	-5.82225	-5.84345	-5.88511	-5.94036	-6.00631	-6.08189
Coper	-7.9818	-7.34756	-6.71362	-6.16611	-5.75362	-5.48391	-5.33154	-5.25142	-5.19193	-5.1025	-4.93345	-4.62983	-4.12491	-3.34104	-2.20431	-0.674285	1.21827	3.34067	5.4529	7.24004	8.38098	8.6344	7.91178	6.3092	4.08447	1.58807	-0.826208	-2.8803	-4.41771	-5.40908	-5.92502	-6.09227	-6.04973	-5.91592	-5.77231	-5.66129	-5.59426	-5.5639	-5.55594	-5.55725	-5.55963
Coper	-10.2859	-9.39227	-8.14288	-6.63626	-4.98957	-3.33421	-1.80829	-0.543766	0.353041	0.825326	0.888426	0.642278	0.264338	-0.0229442	-0.0082208	0.441195	1.32141	2.4676	3.57996	4.30029	4.31803	3.46961	1.79363	-0.479387	-2.99792	-5.39223	-7.37065	-8.77792	-9.60337	-9.9471	-9.96483	-9.81438	-9.61955	-9.4564	-9.35786	-9.32797	-9.35711	-9.43285	-9.54452	-9.68308	-9.83861
Coper	5.10138	4.57827	3.9787	3.40015	2.92949	2.61995	2.47669	2.45821	2.49631	2.53122	2.55241	2.63072	2.92608	3.65883	5.04353	7.1996	10.0674	13.3649	16.6126	19.2299	20.6821	20.6287	19.0237	16.1287	12.437	8.5375	4.96672	2.09769	0.0921396	-1.0823	-1.59021	-1.65136	-1.47448	-1.21701	-0.972789	-0.780804	-0.644075	-0.548905	-0.478641	-0.420351	-0.365855
Coper	-3.04906	-0.39855	2.63911	5.78344	8.70251	11.0895	12.7371	13.5852	13.7293	13.3873	12.8364	12.3373	12.0676	12.0785	12.2861	12.5002	12.4825	12.0199	10.9927	9.41547	7.43757	5.30284	3.28204	1.60289	0.400743	-0.296916	-0.553377	-0.48585	-0.225097	0.115704	0.45716	0.755789	0.996775	1.18303	1.32498	1.43346	1.51602	1.5761	1.61378	1.62734	1.61474
Coper	0.725027	1.69109	2.65821	3.52746	4.24211	4.79593	5.22647	5.59798	5.98068	6.43256	6.98687	7.64567	8.3772	9.11514	9.75989	10.1843	10.2485	9.82488	8.832	7.26691	5.2237	2.88725	0.49947	-1.69351	-3.49609	-4.80166	-5.60345	-5.97718	-6.04563	-5.93931	-5.76593	-5.59536	-5.45963	-5.36304	-5.29583	-5.24607	-5.20677	-5.17802	-5.16518	-5.17546	-5.21445
Coper	-2.9966	-2.10814	-1.27125	-0.532445	0.0854336	0.578011	0.951065	1.21457	1.38309	1.48305	1.56356	1.70467	2.01567	2.61831	3.61424	5.04339	6.84609	8.84536	10.7624	12.2686	13.0621	12.9487	11.8969	10.0508	7.69494	5.18472	2.86351	0.991123	-0.299759	-1.01125	-1.25463	-1.20261	-1.03592	-0.899844	-0.880495	-1.0025	-1.24271	-1.55154	-1.87383	-2.16389	-2.39309
Coper	-7.61802	-6.71489	-5.76424	-4.81535	-3.9098	-3.08689	-2.38905	-1.8628	-1.55171	-1.48024	-1.63186	-1.92962	-2.22959	-2.33682	-2.04711	-1.20765	0.220475	2.12148	4.22621	6.16419	7.55588	8.11687	7.73773	6.51108	4.69745	2.64532	0.695597	-0.897333	-2.00675	-2.63236	-2.86661	-2.84667	-2.70958	-2.56238	-2.47013	-2.45867	-2.52536	-2.6515	-2.81239	-2.98355	-3.14358
Coper	-9.94379	-8.36	-6.5726	-4.66412	-2.72051	-0.826494	0.936791	2.49469	3.78537	4.7708	5.45049	5.87234	6.13396	6.36811	6.71073	7.25708	8.01858	8.89718	9.69166	10.1404	9.99156	9.07852	7.37567	5.01412	2.2533	-0.581369	-3.1741	-5.28561	-6.79389	-7.7008	-8.10683	-8.16642	-8.04024	-7.85855	-7.70315	-7.60748	-7.5693	-7.56786	-7.57917	-7.58556	-7.57897
Coper	16.1848	17.3083	18.0138	18.3043	18.2129	17.7934	17.1126	16.2434	15.262	14.2467	13.2792	12.4451	11.8331	11.5281	11.594	12.0482	12.8316	13.7897	14.6786	15.2057	15.0996	14.1883	12.4567	10.0603	7.28863	4.4909	1.99108	0.0190067	-1.32422	-2.06262	-2.31189	-2.23197	-1.98202	-1.68949	-1.43725	-1.26603	-1.18546	-1.18684	-1.2532	-1.36518	-1.50365
Coper	-10.4583	-10.3812	-9.84503	-8.95858	-7.88148	-6.78565	-5.81593	-5.06026	-4.53482	-4.18478	-3.89807	-3.52816	-2.92261	-1.9551	-0.558409	1.24601	3.32983	5.46061	7.33342	8.63112	9.10147	8.62852	7.27243	5.26049	2.92951	0.638538	-1.31794	-2.76827	-3.6788	-4.12848	-4.25922	-4.22286	-4.14151	-4.0892	-4.09313	-4.14719	-4.22897	-4.31368	-4.38217	-4.42324	-4.43263
Coper	3.85865	4.16652	4.53583	4.93126	5.31182	5.64812	5.93488	6.19421	6.46964	6.8142	7.27756	7.89594	8.68599	9.64075	10.7251	11.8695	12.9639	13.8584	14.3782	14.356	13.6764	12.3193	10.3836	8.0789	5.68345	3.48208	1.70314	0.474473	-0.190187	-0.374673	-0.22322	0.103016	0.462723	0.75652	0.932796	0.980895	0.917817	0.774341	0.584316	0.378194	0.180031
Coper	21.4444	21.0112	20.2695	19.3373	18.3331	17.3592	16.4913	15.7759	15.2354	14.8794	14.7159	14.7592	15.0282	15.5326	16.2494	17.0977	17.9238	18.5098	18.6108	18.0173	16.6216	14.4664	11.7522	8.79706	5.95976	3.55271	1.77337	0.675181	0.181798	0.132937	0.341462	0.642185	0.92047	1.11861	1.22552	1.25867	1.24626	1.21447	1.18131	1.15568	1.13955
Coper	13.8476	17.459	20.6015	23.127	24.9254	25.9364	26.1483	25.5909	24.3293	22.4651	20.1465	17.5793	15.0283	12.7985	11.1889	10.4269	10.5978	11.595	13.1139	14.7024	15.8615	16.1691	15.3875	13.5202	10.8	7.61662	4.41219	1.57638	-0.629604	-2.10564	-2.90068	-3.1666	-3.09678	-2.8698	-2.61337	-2.39398	-2.22796	-2.10368	-2.00368	-1.91829	-1.84863
Coper	-1.21086	-1.33181	-1.39187	-1.37067	-1.26326	-1.07701	-0.823123	-0.505903	-0.113442	0.38663	1.04415	1.91586	3.04887	4.46127	6.12429	7.95065	9.79371	11.4604	12.7386	13.4343	13.4123	12.6284	11.1442	9.11885	6.77856	4.3723	2.12539	0.20331	-1.30652	-2.39279	-3.10253	-3.51559	-3.71988	-3.79346	-3.7954	-3.76434	-3.72181	-3.67728	-3.63318	-3.5888	-3.54304
Coper	-4.46748	-3.02392	-1.45236	0.108363	1.56189	2.86739	4.03454	5.10614	6.13725	7.17739	8.25822	9.38506	10.5297	11.6237	12.5559	13.1794	13.3339	12.8823	11.7552	9.98599	7.72305	5.20845	2.72716	0.542347	-1.16141	-2.30888	-2.93195	-3.13994	-3.07697	-2.88157	-2.65958	-2.47394	-2.34866	-2.28096	-2.25521	-2.25405	-2.26471	-2.28072	-2.30041	-2.32433	-2.35285
Coper	0.426639	1.0148	1.63187	2.22378	2.75866	3.22778	3.6389	4.00582	4.33994	4.64931	4.94685	5.26436	5.66398	6.23668	7.08103	8.26299	9.76842	11.4682	13.1162	14.3916	14.9781	14.6555	13.3705	11.2599	8.61702	5.81606	3.21985	1.10065	-0.405043	-1.29947	-1.69055	-1.73936	-1.60793	-1.42239	-1.25773	-1.14172	-1.07023	-1.02533	-0.989643	-0.954114	-0.919449
CON	-11.8577	-12.118	-12.1825	-12.092	-11.8937	-11.6267	-11.3132	-10.9546	-10.5316	-10.0058	-9.32264	-8.41511	-7.21337	-5.66218	-3.74742	-1.52648	0.848625	3.12995	5.00541	6.16415	6.3802	5.58638	3.90849	1.6421	-0.823152	-3.10515	-4.92055	-6.13577	-6.76674	-6.93674	-6.81493	-6.56002	-6.28548	-6.05119	-5.8757	-5.75775	-5.69571	-5.69774	-5.78108	-5.96373	-6.25401
CON	2.20595	2.80726	3.47805	4.16264	4.79799	5.3172	5.65291	5.74226	5.53575	5.011	4.19067	3.15993	2.07628	1.16287	0.678994	0.867126	1.88517	3.74151	6.25623	9.06883	11.7007	13.6605	14.5625	14.2202	12.6847	10.2186	7.21903	4.11923	1.29665	-0.988985	-2.62002	-3.6103	-4.06988	-4.15865	-4.04229	-3.86025	-3.70967	-3.64362	-3.67848	-3.80531	-4.00083
CON	-5.98392	-5.63433	-5.06353	-4.32588	-3.46685	-2.5246	-1.53585	-0.540562	0.419888	1.31298	2.13069	2.9032	3.70219	4.62681	5.77167	7.1834	8.81967	10.5284	12.0615	13.1266	13.464	12.9244	11.5175	9.41425	6.90275	4.31474	1.94973	0.0189416	-1.37882	-2.25046	-2.68021	-2.79171	-2.71228	-2.54709	-2.36672	-2.20723	-2.07851	-1.97567	-1.889	-1.80997	-1.73352
CON	-13.1905	-14.1948	-14.8839	-15.2158	-15.1976	-14.8836	-14.3608	-13.7246	-13.0517	-12.376	-11.6734	-10.8608	-9.81165	-8.39021	-6.49823	-4.12443	-1.38118	1.48776	4.13913	6.19989	7.35802	7.44642	6.49064	4.70291	2.42433	0.036197	-2.12902	-3.84992	-5.03777	-5.71976	-5.99829	-6.00429	-5.85957	-5.65556	-5.44817	-5.26372	-5.10944	-4.9834	-4.88107	-4.7984	-4.73233
CON	4.93076	6.3361	7.9009	9.46665	10.8973	12.1043	13.0574	13.7797	14.3317	14.7908	15.2336	15.7247	16.3099	17.0097	17.8077	18.6357	19.3618	19.7938	19.7077	18.9009	17.2569	14.7991	11.7089	8.29724	4.93461	1.96325	-0.378908	-1.99863	-2.94319	-3.35964	-3.43675	-3.35053	-3.22863	-3.13866	-3.0966	-3.08621	-3.07999	-3.0548	-2.99947	-2.91531	-2.8121
CON	3.50871	3.20604	2.94995	2.79026	2.74905	2.82215	2.98673	3.21273	3.4757	3.76892	4.11229	4.55435	5.16399	6.00923	7.12495	8.4775	9.9396	11.2904	12.2502	12.5458	11.9893	10.5422	8.33947	5.66277	2.87047	0.309179	-1.76378	-3.22379	-4.08044	-4.4442	-4.47575	-4.33658	-4.15427	-4.0075	-3.92799	-3.9128	-3.93989	-3.98172	-4.01452	-4.02293	-4.00113
CON	-9.99375	-9.16294	-8.15657	-7.0624	-5.95397	-4.87873	-3.85556	-2.88012	-1.93415	-0.994188	-0.0367804	0.959798	2.0143	3.13751	4.32079	5.51981	6.64054	7.53759	8.03319	7.95734	7.19908	5.75054	3.72584	1.34535	-1.1105	-3.36297	-5.19381	-6.48549	-7.23329	-7.52853	-7.52022	-7.36921	-7.20902	-7.12308	-7.1409	-7.24905	-7.40974	-7.57946	-7.72282	-7.81928	-7.86378
CON	-1.00379	-1.02368	-0.869515	-0.613775	-0.33129	-0.0749913	0.140262	0.341805	0.591502	0.969738	1.55565	2.40743	3.54516	4.93757	6.49471	8.06918	9.46975	10.4893	10.9445	10.7194	9.79899	8.28085	6.35893	4.28207	2.30001	0.612442	-0.664706	-1.50836	-1.97359	-2.16294	-2.19154	-2.15854	-2.13102	-2.1412	-2.19316	-2.27381	-2.36371	-2.44475	-2.50424	-2.5359	-2.53906
CON	4.4547	5.62221	6.31791	6.62053	6.62422	6.42686	6.11856	5.77404	5.45138	5.19734	5.0576	5.08761	5.35767	5.94586	6.915	8.27666	9.95335	11.7567	13.399	14.5461	14.902	14.2982	12.7545	10.4838	7.83907	5.21834	2.96473	1.29288	0.262359	-0.202038	-0.25877	-0.089423	0.150211	0.356956	0.484187	0.529389	0.514671	0.468445	0.41314	0.360201	0.310969
CON	-3.62134	-3.79105	-3.99957	-4.22906	-4.45412	-4.64696	-4.78477	-4.85618	-4.86239	-4.80981	-4.69404	-4.47993	-4.08704	-3.39158	-2.25285	-0.563421	1.68977	4.37632	7.21086	9.79474	11.7065	12.6143	12.3711	11.0571	8.95536	6.47079	4.02307	1.94843	0.437537	-0.478489	-0.898085	-0.992331	-0.943236	-0.896165	-0.936215	-1.08815	-1.33246	-1.62757	-1.92994	-2.20725	-2.44341
CON	-0.373542	-0.211457	-0.0535417	0.0465704	0.0540529	-0.0401129	-0.218228	-0.439773	-0.647063	-0.769672	-0.726608	-0.428381	0.216245	1.28381	2.80841	4.74779	6.95573	9.17761	11.0823	12.3312	12.6678	11.9969	10.4222	8.22387	5.78275	3.47767	1.59263	0.262907	-0.528117	-0.909295	-1.05974	-1.14821	-1.2915	-1.53913	-1.8818	-2.27417	-2.661	-2.99781	-3.26127	-3.44948	-3.57501
CON	1.70807	1.93891	2.37414	2.9739	3.69072	4.48168	5.31547	6.17325	7.04588	7.9319	8.83951	9.7916	10.829	12.0047	13.3634	14.9082	16.5648	18.1596	19.4287	20.0663	19.8031	18.4912	16.1646	13.0493	9.51844	6.00388	2.89659	0.465948	-1.1793	-2.08342	-2.39985	-2.33109	-2.0727	-1.77555	-1.53087	-1.37453	-1.30277	-1.29086	-1.30884	-1.33147	-1.34249
CON	1.16283	1.67603	2.35241	3.08298	3.74605	4.2388	4.50259	4.53495	4.38762	4.15489	3.95866	3.93442	4.21825	4.93056	6.1519	7.89032	10.048	12.4023	14.6186	16.3049	17.1005	16.7756	15.3049	12.8865	9.89478	6.78338	3.97222	1.75634	0.262354	-0.542657	-0.803508	-0.713731	-0.45898	-0.180614	0.0373655	0.162882	0.20032	0.173062	0.109325	0.0334452	-0.037677
CON	0.895851	1.61033	2.31603	2.9573	3.48448	3.86056	4.06492	4.09565	3.9729	3.74371	3.48637	3.30948	3.3404	3.70019	4.46745	5.63974	7.10619	8.64584	9.96025	10.7379	10.7348	9.84577	8.14184	5.85729	3.33008	0.914624	-1.10339	-2.56307	-3.4419	-3.8297	-3.87825	-3.74694	-3.56201	-3.39787	-3.2797	-3.19903	-3.13274	-3.05801	-2.96011	-2.83389	-2.68162
CON	5.9944	6.1002	6.54842	7.29455	8.26987	9.39374	10.5801	11.7394	12.7796	13.615	14.1826	14.4666	14.5202	14.4702	14.4947	14.7702	15.4014	16.3589	17.4535	18.3686	18.7461	18.301	16.9216	14.7146	11.9801	9.12385	6.54523	4.53862	3.23977	2.62547	2.55565	2.83518	3.27247	3.71924	4.08681	4.3426	4.49486	4.5737	4.61432	4.64534	4.68292
CON	-4.20321	-4.61991	-4.9935	-5.32914	-5.64726	-5.9748	-6.33404	-6.73214	-7.15301	-7.55261	-7.85803	-7.97106	-7.77853	-7.17104	-6.07067	-4.46347	-2.42824	-0.149443	2.0967	3.98725	5.22164	5.59611	5.05833	3.72185	1.83435	-0.288477	-2.33987	-4.08472	-5.39233	-6.23638	-6.67105	-6.79655	-6.72634	-6.56296	-6.38464	-6.2413	-6.15706	-6.13636	-6.17118	-6.24755	-6.35061
CON	-5.57003	-5.59199	-5.31336	-4.77688	-4.04833	-3.20254	-2.30778	-1.41307	-0.540718	0.315034	1.18418	2.113	3.15229	4.34169	5.69058	7.15841	8.64052	9.96786	10.9271	11.3018	10.9262	9.73518	7.79428	5.29535	2.51937	-0.223237	-2.65658	-4.59	-5.94372	-6.74514	-7.10041	-7.15261	-7.04076	-6.87139	-6.70755	-6.57313	-6.46592	-6.37209	-6.27734	-6.17255	-6.0549
CON	-8.52587	-8.87943	-8.99504	-8.87637	-8.54926	-8.04862	-7.40534	-6.63741	-5.7469	-4.72221	-3.54376	-2.19202	-0.657833	1.04482	2.86448	4.70012	6.3978	7.76304	8.59236	8.71992	8.06669	6.67406	4.70701	2.42195	0.109094	-1.97146	-3.63912	-4.81514	-5.51636	-5.82833	-5.86977	-5.75965	-5.59436	-5.43765	-5.3216	-5.25449	-5.2307	-5.2392	-5.2688	-5.31035	-5.35705
CON	9.06606	10.3523	11.5087	12.47	13.1838	13.6131	13.7391	13.5643	13.1176	12.4593	11.6847	10.9217	10.3196	10.0245	10.1431	10.7009	11.6077	12.6472	13.5034	13.8273	13.3286	11.8644	9.49236	6.46558	3.16933	0.020447	-2.635	-4.59313	-5.81463	-6.39946	-6.5312	-6.41419	-6.22365	-6.07873	-6.03877	-6.11543	-6.29101	-6.53522	-6.81586	-7.10337	-7.37136
			-1

## Sheet: MH inversion-eversion
group	-200	-190	-180	-170	-160	-150	-140	-130	-120	-110	-100	-90	-80	-70	-60	-50	-40	-30	-20	-10	0	10	20	30	40	50	60	70	80	90	100	110	120	130	140	150	160	170	180	190	200
CAI	10.9702	10.2769	9.48186	8.61095	7.67285	6.66582	5.58599	4.43541	3.22798	1.99277	0.774437	-0.369027	-1.3708	-2.16186	-2.67941	-2.87649	-2.73159	-2.25622	-1.49817	-0.538477	0.518489	1.56054	2.48566	3.21819	3.71942	3.98974	4.06262	3.99226	3.83906	3.65661	3.48323	3.33897	3.22749	3.14102	3.06629	2.98975	2.90121	2.79536	2.67162	2.53269	2.38266
CAI	-1.71797	0.0253355	1.36894	2.24565	2.64361	2.59854	2.17995	1.47634	0.582975	-0.406563	-1.40534	-2.3364	-3.13603	-3.75761	-4.17584	-4.38969	-4.42264	-4.31877	-4.13505	-3.93091	-3.75776	-3.65086	-3.6253	-3.67651	-3.78445	-3.92001	-4.0521	-4.15425	-4.20956	-4.21321	-4.17214	-4.10209	-4.02299	-3.95414	-3.91044	-3.90069	-3.9279	-3.99104	-4.08725	-4.21373	-4.36855
CAI	2.46921	1.89423	1.29558	0.694635	0.102376	-0.479822	-1.05749	-1.63892	-2.23031	-2.83063	-3.42722	-3.99259	-4.48362	-4.84384	-5.00968	-4.92039	-4.5307	-3.82376	-2.82131	-1.58765	-0.224913	1.14084	2.38063	3.38616	4.08981	4.47555	4.5774	4.4663	4.22953	3.94938	3.68695	3.47485	3.31886	3.20614	3.11566	3.02741	2.92803	2.81235	2.68182	2.54144	2.39669
CAI	2.233	3.55534	4.6573	5.47529	5.95029	6.0399	5.73082	5.048	4.05717	2.8592	1.5773	0.34012	-0.735232	-1.55697	-2.0674	-2.24655	-2.11127	-1.71046	-1.11672	-0.415415	0.307499	0.976518	1.53435	1.94533	2.19504	2.28761	2.24235	2.09017	1.86932	1.62008	1.37864	1.17144	1.01184	0.899978	0.825856	0.77437	0.730581	0.683664	0.628719	0.566451	0.501353
CAI	1.27344	1.21879	1.03682	0.76157	0.422163	0.0399055	-0.372517	-0.809362	-1.2681	-1.74454	-2.22824	-2.69934	-3.12817	-3.47818	-3.71206	-3.79978	-3.72672	-3.49925	-3.14576	-2.71231	-2.25364	-1.82202	-1.45694	-1.17875	-0.98768	-0.868238	-0.797051	-0.751466	-0.716249	-0.686678	-0.667696	-0.670031	-0.70505	-0.780226	-0.89663	-1.04897	-1.22769	-1.42207	-1.62288	-1.82395	-2.02203
CAI	-9.30431	-7.8303	-6.76594	-6.09089	-5.7811	-5.80498	-6.11799	-6.65909	-7.35167	-8.10907	-8.84322	-9.47384	-9.93596	-10.1851	-10.1997	-9.98219	-9.55738	-8.9694	-8.27579	-7.53945	-6.81975	-6.1649	-5.60722	-5.16193	-4.82916	-4.59768	-4.44959	-4.36479	-4.32497	-4.31646	-4.33171	-4.36933	-4.43269	-4.52773	-4.66056	-4.83552	-5.05409	-5.31469	-5.61311	-5.94329	-6.29795
CAI	3.57709	3.12585	2.67214	2.23769	1.83907	1.48552	1.17945	0.919388	0.704316	0.53773	0.430169	0.399145	0.466107	0.650694	0.963238	1.3973	1.92482	2.49661	3.04996	3.52235	3.86756	4.0687	4.14322	4.13766	4.11328	4.12674	4.2124	4.37234	4.57764	4.77978	4.92719	4.98066	4.92278	4.75971	4.51609	4.22611	3.92422	3.63801	3.38501	3.17275	3.00101
CAI	-2.43288	-1.21918	-0.432664	-0.109112	-0.235897	-0.754015	-1.56807	-2.56144	-3.61301	-4.61194	-5.4679	-6.11582	-6.51616	-6.65313	-6.5335	-6.18748	-5.67041	-5.0624	-4.46181	-3.9706	-3.67349	-3.6168	-3.79523	-4.15291	-4.59958	-5.03667	-5.38392	-5.59734	-5.67397	-5.64398	-5.55549	-5.45832	-5.39161	-5.37754	-5.42085	-5.51236	-5.63454	-5.76721	-5.89234	-5.99725	-6.07614
CAI	1.44281	1.27827	0.938057	0.471722	-0.0763293	-0.671144	-1.28922	-1.91787	-2.55215	-3.18969	-3.82451	-4.44116	-5.0107	-5.49023	-5.8271	-5.96796	-5.87162	-5.52273	-4.94257	-4.19267	-3.36886	-2.58565	-1.9543	-1.56017	-1.44565	-1.60346	-1.98179	-2.49916	-3.0643	-3.59523	-4.033	-4.34776	-4.53716	-4.61944	-4.62409	-4.58296	-4.52388	-4.4672	-4.42518	-4.40307	-4.40117
CAI	4.52772	4.92992	5.01515	4.83182	4.44391	3.91959	3.32004	2.692	2.06587	1.45931	0.884795	0.358016	-0.0959756	-0.441759	-0.638971	-0.653339	-0.470106	-0.104914	0.392787	0.946595	1.46915	1.88224	2.13406	2.20774	2.11929	1.90743	1.62048	1.30496	0.998456	0.726634	0.502849	0.329147	0.198041	0.0950645	0.00212772	-0.0987111	-0.221781	-0.375392	-0.560923	-0.773363	-1.00289
CAI	-8.11928	-7.62223	-7.43675	-7.51721	-7.81597	-8.28777	-8.8869	-9.56221	-10.2551	-10.9032	-11.448	-11.844	-12.0633	-12.0959	-11.9435	-11.6146	-11.1226	-10.4902	-9.7569	-8.98308	-8.2444	-7.61596	-7.15209	-6.87153	-6.75538	-6.75782	-6.82361	-6.90393	-6.96559	-6.99338	-6.98762	-6.95939	-6.92467	-6.8988	-6.89215	-6.90819	-6.94378	-6.99132	-7.04173	-7.08732	-7.12385
CAI	2.17861	2.86551	3.18205	3.15836	2.85397	2.34218	1.69509	0.973208	0.221294	-0.529848	-1.2578	-1.94195	-2.55844	-3.07848	-3.47028	-3.70423	-3.75966	-3.63132	-3.33392	-2.90363	-2.39596	-1.88024	-1.43101	-1.11703	-0.989137	-1.06969	-1.34647	-1.77395	-2.28252	-2.79371	-3.23703	-3.56396	-3.7552	-3.8204	-3.79139	-3.71172	-3.62566	-3.56934	-3.56529	-3.62104	-3.73089
CAI	4.36926	6.17752	7.72317	8.89219	9.59805	9.78958	9.45541	8.62552	7.37067	5.79893	4.04854	2.27629	0.641388	-0.713462	-1.68107	-2.2053	-2.28947	-1.99491	-1.42911	-0.725136	-0.0168633	0.584234	1.00557	1.22005	1.24255	1.11855	0.908474	0.672189	0.456881	0.290542	0.181257	0.121022	0.0920056	0.0730764	0.0450234	-0.00625456	-0.0885304	-0.203472	-0.347673	-0.513994	-0.692986
CAI	-16.5006	-16.0274	-15.8899	-16.0173	-16.3326	-16.7656	-17.2573	-17.758	-18.2225	-18.605	-18.8593	-18.9431	-18.8275	-18.5087	-18.0177	-17.4243	-16.8308	-16.3554	-16.1062	-16.1533	-16.5077	-17.1144	-17.8652	-18.6278	-19.2823	-19.7521	-20.0191	-20.1178	-20.1149	-20.0814	-20.0693	-20.1003	-20.1666	-20.242	-20.2965	-20.3085	-20.2717	-20.1952	-20.0991	-20.0073	-19.942
CAI	1.07248	2.91661	4.46818	5.6299	6.35424	6.64249	6.53372	6.08879	5.37516	4.45716	3.39372	2.24221	1.06483	-0.0670909	-1.07469	-1.88033	-2.42168	-2.66666	-2.62377	-2.34334	-1.90848	-1.41785	-0.965484	-0.623405	-0.43167	-0.397277	-0.500541	-0.70555	-0.971037	-1.25897	-1.53971	-1.79395	-2.01225	-2.19328	-2.34145	-2.46438	-2.57047	-2.66684	-2.75793	-2.84504	-2.92683
CAI	7.80367	9.391	10.4405	10.8746	10.6911	9.9566	8.78854	7.32938	5.7225	4.09505	2.55075	1.17187	0.025864	-0.82863	-1.34098	-1.47437	-1.21628	-0.588984	0.344922	1.48568	2.70866	3.88317	4.89326	5.65573	6.13123	6.32674	6.28918	6.09188	5.8172	5.53919	5.31031	5.15498	5.07082	5.03597	5.01968	4.99253	4.9336	4.83358	4.69389	4.52339	4.3342
CAI	5.48583	6.08197	6.3192	6.23143	5.87276	5.30608	4.59361	3.7911	2.94658	2.10258	1.29996	0.580931	-0.0108371	-0.43386	-0.65561	-0.660079	-0.45319	-0.0636299	0.46161	1.06565	1.69134	2.28914	2.82161	3.26452	3.60555	3.84205	3.97849	4.024	3.99007	3.88865	3.73104	3.52768	3.28852	3.02349	2.7426	2.45541	2.17016	1.89286	1.62678	1.37265	1.12951
CAI	10.0054	9.87932	9.41655	8.70634	7.84563	6.92372	6.01238	5.16253	4.40659	3.76443	3.25004	2.87676	2.65932	2.6123	2.74557	3.05803	3.53208	4.13081	4.79967	5.473	6.08414	6.57644	6.91258	7.07952	7.08844	6.96984	6.76557	6.51956	6.26954	6.04132	5.84648	5.68363	5.54216	5.40725	5.26446	5.10303	4.91724	4.70621	4.47263	4.22108	3.95655
CAI	0.782709	1.25874	1.40575	1.25331	0.849845	0.253252	-0.475431	-1.2748	-2.08322	-2.83818	-3.477	-3.94027	-4.17851	-4.1609	-3.88382	-3.37623	-2.69902	-1.93711	-1.18494	-0.528659	-0.0296553	0.285509	0.425808	0.427206	0.33837	0.206041	0.0648726	-0.0659986	-0.18041	-0.27953	-0.366294	-0.442085	-0.506162	-0.557053	-0.594505	-0.620788	-0.640739	-0.660699	-0.686905	-0.724042	-0.77442
Coper	-0.299065	-0.158996	-0.187964	-0.402381	-0.795956	-1.3402	-1.9887	-2.68465	-3.37018	-3.99508	-4.52217	-4.92719	-5.19328	-5.30245	-5.22856	-4.93662	-4.39079	-3.57009	-2.48626	-1.19607	0.198494	1.56504	2.76717	3.69485	4.2888	4.55164	4.54263	4.35871	4.10836	3.88624	3.75546	3.74079	3.83261	3.99831	4.19626	4.38796	4.54559	4.65443	4.71094	4.71889	4.68509
Coper	-3.72669	-3.25202	-3.06483	-3.12158	-3.37374	-3.77476	-4.28442	-4.8693	-5.49941	-6.14271	-6.7599	-7.30228	-7.71451	-7.94252	-7.94497	-7.70474	-7.23652	-6.58716	-5.82788	-5.04025	-4.30013	-3.66477	-3.16635	-2.81273	-2.59325	-2.48631	-2.46583	-2.50558	-2.58154	-2.6734	-2.76588	-2.84988	-2.9231	-2.98948	-3.05735	-3.13683	-3.237	-3.36373	-3.51849	-3.69817	-3.89559
Coper	6.13271	6.76266	6.935	6.68737	6.08555	5.20977	4.14117	2.95168	1.69935	0.429018	-0.822621	-2.02005	-3.12258	-4.08139	-4.84175	-5.35092	-5.56989	-5.4857	-5.11979	-4.52863	-3.79534	-3.01402	-2.27131	-1.63082	-1.12475	-0.754488	-0.498789	-0.325892	-0.205388	-0.116434	-0.0507802	-0.0109068	-0.00503626	-0.0413104	-0.123207	-0.247433	-0.404508	-0.581364	-0.764777	-0.944386	-1.11444
Coper	4.71771	5.43122	5.6667	5.46111	4.88544	4.03251	3.00274	1.89101	0.77685	-0.280266	-1.24014	-2.07634	-2.76812	-3.29308	-3.6235	-3.72876	-3.58371	-3.18051	-2.53955	-1.71458	-0.788838	0.137928	0.968196	1.62565	2.06861	2.29434	2.33368	2.23885	2.06847	1.87428	1.69247	1.54064	1.41971	1.31917	1.22334	1.11693	0.988754	0.833193	0.649748	0.441468	0.212998
Coper	0.613031	0.240201	-0.221799	-0.725813	-1.233	-1.7144	-2.15059	-2.53005	-2.84694	-3.09881	-3.28448	-3.40245	-3.44976	-3.42151	-3.31106	-3.11101	-2.81486	-2.41933	-1.92693	-1.34839	-0.704135	-0.0238636	0.656348	1.2995	1.87438	2.36138	2.7549	3.06134	3.29323	3.46199	3.57207	3.61862	3.58916	3.46835	3.24384	2.91132	2.47723	1.95864	1.3806	0.77182	0.159965
Coper	-1.61232	-1.52055	-1.67507	-2.03118	-2.53791	-3.1456	-3.81258	-4.50893	-5.21605	-5.92271	-6.61869	-7.28834	-7.90584	-8.43391	-8.82662	-9.03578	-9.01947	-8.75049	-8.22327	-7.45777	-6.49985	-5.41746	-4.29273	-3.21081	-2.24757	-1.45877	-0.873171	-0.491047	-0.288172	-0.224143	-0.252775	-0.331965	-0.430697	-0.531871	-0.630982	-0.731873	-0.841512	-0.965645	-1.10647	-1.26237	-1.42908
Coper	-2.55605	0.377313	3.2957	6.00833	8.32636	10.0942	11.2133	11.6538	11.4523	10.7012	9.53243	8.1008	6.56748	5.08497	3.78283	2.75507	2.05083	1.67085	1.57141	1.67593	1.89234	2.13209	2.32622	2.43478	2.44766	2.37836	2.25383	2.10417	1.95503	1.82343	1.71655	1.63253	1.56222	1.49172	1.40523	1.28836	1.13144	0.932271	0.697469	0.441446	0.183246
Coper	-4.91465	-3.37907	-2.32969	-1.76952	-1.65505	-1.91264	-2.45588	-3.19844	-4.0599	-4.96621	-5.8481	-6.64139	-7.29131	-7.76018	-8.03568	-8.13556	-8.10549	-8.0091	-7.91232	-7.86685	-7.89817	-8.00234	-8.15207	-8.30942	-8.43963	-8.52131	-8.55004	-8.53579	-8.4967	-8.45252	-8.42007	-8.41145	-8.43441	-8.49337	-8.59016	-8.72392	-8.89048	-9.08204	-9.28757	-9.49421	-9.68928
Coper	8.01455	8.52721	8.62722	8.35926	7.78354	6.97047	5.99403	4.92579	3.83134	2.76944	1.79286	0.949048	0.278692	-0.188775	-0.441987	-0.494286	-0.386724	-0.184433	0.0346452	0.196574	0.248963	0.173337	-0.0120822	-0.260143	-0.510078	-0.704847	-0.804943	-0.795177	-0.683897	-0.496553	-0.266628	-0.0269591	0.196421	0.386997	0.537296	0.646327	0.71633	0.750095	0.749549	0.715718	0.649659
Coper	13.722	13.4171	12.8841	12.1888	11.3898	10.5345	9.65791	8.78376	7.92732	7.09874	6.30677	5.56248	4.882	4.28774	3.80705	3.46844	3.29565	3.30099	3.47948	3.80527	4.23183	4.69654	5.12977	5.46725	5.66282	5.69813	5.58563	5.36369	5.08539	4.80483	4.56539	4.39287	4.29435	4.26161	4.27681	4.31843	4.3661	4.40359	4.41998	4.40938	4.3696
Coper	5.42053	6.10997	6.37559	6.23575	5.72655	4.89827	3.81066	2.52946	1.12553	-0.323898	-1.73369	-3.01221	-4.06829	-4.82505	-5.2384	-5.31443	-5.11699	-4.75719	-4.3623	-4.03095	-3.79187	-3.5879	-3.29978	-2.80579	-2.05108	-1.08904	-0.0686081	0.827777	1.4604	1.7812	1.83519	1.72321	1.55221	1.39763	1.28982	1.22187	1.16828	1.10332	1.01211	0.893052	0.753884
Coper	-4.68277	-4.22814	-4.15131	-4.39258	-4.88233	-5.54762	-6.31494	-7.11026	-7.8591	-8.48945	-8.93892	-9.16488	-9.15467	-8.93207	-8.55698	-8.11753	-7.71544	-7.44754	-7.3868	-7.56715	-7.9755	-8.55403	-9.21304	-9.85183	-10.3818	-10.7452	-10.9238	-10.9373	-10.8318	-10.665	-10.4914	-10.3528	-10.2736	-10.2618	-10.3133	-10.417	-10.5595	-10.7277	-10.9109	-11.1007	-11.291
Coper	5.20486	6.52701	7.30902	7.53984	7.26973	6.59535	5.63925	4.52946	3.38365	2.29997	1.3543	0.601692	0.0792251	-0.192501	-0.210458	0.00770378	0.420726	0.963852	1.55417	2.1016	2.52353	2.75947	2.78134	2.59666	2.24389	1.78182	1.27626	0.787466	0.360986	0.0229984	-0.219716	-0.376177	-0.465424	-0.510176	-0.531392	-0.544712	-0.559204	-0.578169	-0.601284	-0.62714	-0.655277
Coper	1.23144	2.44479	3.29664	3.72461	3.72322	3.34073	2.66441	1.79996	0.851163	-0.0945605	-0.972112	-1.7364	-2.35474	-2.79842	-3.03766	-3.04269	-2.79098	-2.27803	-1.52731	-0.594513	0.436674	1.46729	2.4009	3.1612	3.70432	4.02284	4.14124	4.10542	3.96983	3.786	3.59465	3.42222	3.28137	3.17394	3.095	3.03679	2.99166	2.95393	2.92058	2.89102	2.86631
Coper	-2.44061	-2.9876	-3.71029	-4.5126	-5.30556	-6.01926	-6.60888	-7.05432	-7.35501	-7.52219	-7.57124	-7.51614	-7.36714	-7.13193	-6.81928	-6.44352	-6.02753	-5.60255	-5.20421	-4.86539	-4.60869	-4.44111	-4.35323	-4.32326	-4.32447	-4.33317	-4.33448	-4.32431	-4.30747	-4.2933	-4.29085	-4.30538	-4.3372	-4.38246	-4.43532	-4.49018	-4.54323	-4.59296	-4.6398	-4.68532	-4.73138
Coper	1.78097	3.29797	4.35993	4.9519	5.08304	4.78177	4.09118	3.06712	1.77886	0.309821	-1.24453	-2.78267	-4.20557	-5.42522	-6.37128	-6.99611	-7.27944	-7.23236	-6.89871	-6.35093	-5.67942	-4.97754	-4.32655	-3.78465	-3.38151	-3.11721	-2.96479	-2.87789	-2.80547	-2.7108	-2.58604	-2.45371	-2.35421	-2.32665	-2.39295	-2.55165	-2.7816	-3.05177	-3.33131	-3.5963	-3.83179
Coper	-5.46882	-4.18268	-3.01349	-2.04858	-1.36074	-0.999221	-0.983803	-1.30239	-1.9119	-2.74242	-3.704	-4.69594	-5.61745	-6.37876	-6.91099	-7.17339	-7.15653	-6.88083	-6.39085	-5.74667	-5.01425	-4.25671	-3.52789	-2.86854	-2.30495	-1.84948	-1.50228	-1.25384	-1.08819	-0.986359	-0.929746	-0.902856	-0.894998	-0.90073	-0.919168	-0.952498	-1.00417	-1.07724	-1.17324	-1.29155	-1.42948
Coper	2.33041	3.45482	4.07194	4.18774	3.84323	3.09713	2.01053	0.639009	-0.965779	-2.74715	-4.632	-6.523	-8.29925	-9.82749	-10.9824	-11.671	-11.8548	-11.5622	-10.887	-9.9723	-8.98249	-8.07206	-7.35766	-6.90122	-6.707	-6.73177	-6.90372	-7.1439	-7.3844	-7.57945	-7.70854	-7.7727	-7.78712	-7.77297	-7.75077	-7.73643	-7.73989	-7.76566	-7.8143	-7.88407	-7.97222
Coper	-2.24617	-2.00938	-2.04808	-2.29226	-2.66583	-3.09921	-3.53948	-3.9558	-4.3393	-4.69784	-5.04731	-5.40194	-5.76652	-6.13275	-6.48089	-6.78613	-7.02718	-7.19403	-7.29157	-7.33798	-7.35851	-7.37755	-7.41199	-7.46817	-7.54262	-7.62538	-7.70412	-7.76767	-7.8083	-7.82263	-7.81161	-7.77973	-7.73406	-7.6831	-7.63566	-7.59984	-7.58222	-7.58745	-7.61813	-7.67506	-7.75742
CON	0.97412	1.35257	1.37235	1.06815	0.503892	-0.238001	-1.06939	-1.90844	-2.68841	-3.36221	-3.90241	-4.29796	-4.5493	-4.66358	-4.65146	-4.52579	-4.30182	-3.99761	-3.63368	-3.23146	-2.81118	-2.39018	-1.98266	-1.60059	-1.25489	-0.955852	-0.712084	-0.528864	-0.406719	-0.341291	-0.324654	-0.347609	-0.402048	-0.482599	-0.587158	-0.716376	-0.872524	-1.0582	-1.27519	-1.52373	-1.80189
CON	3.85437	4.77057	5.39381	5.73882	5.82526	5.67351	5.3028	4.73207	3.98309	3.08489	2.07818	1.01815	-0.0255293	-0.972566	-1.74042	-2.25667	-2.47374	-2.38286	-2.023	-1.48056	-0.877595	-0.349501	-0.0171432	0.0391776	-0.203549	-0.708292	-1.38954	-2.13531	-2.83309	-3.39279	-3.76142	-3.92703	-3.91295	-3.76547	-3.53946	-3.28575	-3.04272	-2.83296	-2.66409	-2.53266	-2.42908
CON	4.58823	4.75581	4.60739	4.19593	3.5733	2.78245	1.85458	0.811038	-0.331727	-1.55576	-2.83539	-4.13219	-5.39184	-6.54392	-7.50566	-8.19046	-8.52144	-8.4481	-7.96241	-7.1093	-5.98651	-4.73143	-3.49687	-2.42158	-1.60405	-1.08715	-0.857431	-0.857905	-1.00902	-1.23068	-1.45927	-1.65624	-1.80817	-1.92046	-2.00821	-2.08753	-2.16952	-2.25792	-2.34986	-2.43879	-2.51776
CON	3.80848	5.41477	6.70519	7.59998	8.04371	8.01523	7.53141	6.64581	5.44409	4.03784	2.55709	1.14099	-0.0741028	-0.969489	-1.46057	-1.51203	-1.14749	-0.449608	0.451925	1.40356	2.25765	2.90145	3.27736	3.38903	3.29218	3.07377	2.82638	2.62549	2.5153	2.5055	2.5776	2.69706	2.8263	2.93491	3.00482	3.03054	3.01594	2.9697	2.90108	2.81719	2.72197
CON	3.83382	4.72387	5.26258	5.45044	5.31259	4.89164	4.24029	3.41536	2.4739	1.47207	0.466399	-0.483694	-1.31416	-1.95801	-2.3523	-2.45005	-2.23425	-1.72862	-0.999793	-0.147882	0.713343	1.48106	2.08477	2.49757	2.73411	2.83758	2.8613	2.85179	2.83836	2.83078	2.82362	2.80376	2.75778	2.67689	2.55865	2.40619	2.226	2.02547	1.8111	1.58759	1.35777
CON	4.46484	5.85704	7.02845	7.89613	8.41058	8.55436	8.33549	7.77974	6.92541	5.82244	4.53526	3.14704	1.76175	0.501102	-0.505802	-1.13979	-1.31323	-0.990929	-0.203989	0.949056	2.31641	3.72065	4.99315	6.00593	6.69216	7.05014	7.13137	7.01815	6.79864	6.5467	6.31084	6.11286	5.95354	5.82166	5.70256	5.5841	5.45917	5.32549	5.18386	5.03618	4.88399
CON	19.2003	20.4852	21.2861	21.5775	21.371	20.7081	19.6531	18.2879	16.7073	15.0156	13.3222	11.7373	10.3663	9.3028	8.62017	8.36192	8.53224	9.08952	9.94611	10.9766	12.0348	12.9779	13.6901	14.1034	14.2062	14.0399	13.6836	13.2321	12.7734	12.3718	12.0612	11.8462	11.7111	11.6295	11.5739	11.5211	11.4547	11.3646	11.2457	11.096	10.9162
CON	-1.58826	0.219793	1.70892	2.80331	3.4671	3.70465	3.55435	3.07896	2.35595	1.46952	0.504661	-0.457867	-1.34668	-2.10567	-2.6999	-3.11958	-3.37993	-3.5156	-3.57027	-3.58419	-3.58383	-3.57725	-3.55664	-3.50632	-3.41254	-3.27099	-3.08938	-2.8851	-2.67973	-2.49322	-2.33975	-2.22643	-2.15433	-2.1209	-2.1223	-2.15502	-2.21631	-2.30398	-2.41564	-2.54829	-2.69811
CON	14.941	14.6803	14.0809	13.1771	12.01	10.6257	9.07525	7.41445	5.70438	4.01071	2.40197	0.946794	-0.288952	-1.24503	-1.86973	-2.12369	-1.98523	-1.45702	-0.572212	0.602492	1.96974	3.41147	4.80478	6.04027	7.0384	7.75977	8.20683	8.41724	8.45092	8.37454	8.24741	8.11181	7.98938	7.88344	7.78525	7.68161	7.56144	7.41946	7.25681	7.07913	6.89354
CON	3.83796	3.15	2.46968	1.82509	1.23588	0.712104	0.256018	-0.134693	-0.463422	-0.731699	-0.936782	-1.0696	-1.11329	-1.0433	-0.830214	-0.446304	0.125072	0.879345	1.78352	2.77534	3.77052	4.67724	5.41405	5.92616	6.19522	6.23999	6.10809	5.86203	5.56404	5.26409	4.99397	4.76756	4.58569	4.44243	4.33043	4.24345	4.17633	4.12309	4.0751	4.02057	3.94614
CON	-6.90795	-6.7195	-6.71307	-6.80892	-6.93262	-7.02594	-7.05373	-7.00552	-6.892	-6.7374	-6.56997	-6.41274	-6.27758	-6.16422	-6.06489	-5.9728	-5.89094	-5.83731	-5.84362	-5.9476	-6.18184	-6.56366	-7.09004	-7.73867	-8.47369	-9.25289	-10.0338	-10.7772	-11.4498	-12.0248	-12.4838	-12.8189	-13.0332	-13.141	-13.1654	-13.1348	-13.0775	-13.0178	-12.9722	-12.9486	-12.9468
CON	7.677	8.13569	8.30659	8.19729	7.82925	7.2311	6.43169	5.45588	4.32467	3.06052	1.69663	0.287767	-1.08115	-2.29283	-3.20534	-3.67106	-3.56496	-2.81604	-1.43339	0.482569	2.74955	5.13376	7.394	9.32732	10.8036	11.7803	12.295	12.442	12.3408	12.1064	11.8292	11.5646	11.335	11.1372	10.9536	10.7634	10.5502	10.3061	10.0325	9.73765	9.43342
CON	-6.91985	-5.42087	-4.36685	-3.78043	-3.64042	-3.88962	-4.44846	-5.22953	-6.14827	-7.1279	-8.09881	-8.99519	-9.75264	-10.3101	-10.6178	-10.65	-10.4185	-9.98105	-9.43778	-8.91519	-8.53839	-8.40046	-8.53913	-8.92942	-9.495	-10.1335	-10.746	-11.2609	-11.6445	-11.8995	-12.0532	-12.1429	-12.2043	-12.2634	-12.3352	-12.4255	-12.534	-12.6581	-12.7944	-12.9397	-13.0905
CON	-11.0769	-10.1006	-9.583	-9.50826	-9.8248	-10.4515	-11.2879	-12.2243	-13.1499	-13.959	-14.5549	-14.8554	-14.8021	-14.3719	-13.5916	-12.5472	-11.3837	-10.2892	-9.46255	-9.06923	-9.19884	-9.83722	-10.8659	-12.0918	-13.2987	-14.3036	-14.999	-15.3673	-15.4661	-15.3952	-15.2592	-15.1403	-15.0867	-15.1129	-15.2092	-15.3522	-15.5132	-15.6649	-15.7844	-15.8559	-15.8718
CON	-11.7709	-12.1823	-12.8626	-13.7186	-14.6597	-15.604	-16.481	-17.2325	-17.8124	-18.1874	-18.3385	-18.2612	-17.9662	-17.4778	-16.8322	-16.0754	-15.2618	-14.4526	-13.7121	-13.1029	-12.6765	-12.4636	-12.4664	-12.6562	-12.9788	-13.3668	-13.7549	-14.0933	-14.3558	-14.5407	-14.6647	-14.7541	-14.8351	-14.9264	-15.0359	-15.1614	-15.2932	-15.4187	-15.5271	-15.6116	-15.671
CON	4.98941	5.90835	6.63822	7.11809	7.31128	7.20868	6.82671	6.20178	5.38319	4.42694	3.39164	2.33672	1.32188	0.406328	-0.353421	-0.907792	-1.21991	-1.27165	-1.06828	-0.640251	-0.0410076	0.65908	1.38182	2.05166	2.60548	3.00002	3.21567	3.25631	3.14585	2.92247	2.63183	2.32036	2.02911	1.78895	1.61735	1.51751	1.47989	1.48595	1.51316	1.54015	1.55071
CON	13.07	13.7181	14.075	14.1671	14.0405	13.7453	13.3213	12.7871	12.1371	11.348	10.3932	9.26279	7.98405	6.6372	5.35886	4.32806	3.73371	3.72885	4.38438	5.65843	7.39487	9.35477	11.272	12.9145	14.1318	14.8741	15.1823	15.1567	14.9201	14.5849	14.2352	13.9205	13.6604	13.4533	13.2861	13.1424	13.0069	12.8686	12.7211	12.5625	12.3938
CON	4.74468	6.11352	7.08737	7.62144	7.7228	7.4413	6.85374	6.04702	5.10554	4.10505	3.11264	2.18963	1.39398	0.778979	0.387484	0.24311	0.341777	0.647556	1.09564	1.60293	2.08385	2.46716	2.7088	2.79735	2.75127	2.60959	2.41949	2.2246	2.05666	1.93193	1.85201	1.80771	1.78436	1.76681	1.74298	1.70559	1.65211	1.5834	1.50195	1.41038	1.31059
CON	2.2519	1.50066	0.408033	-0.932173	-2.42505	-3.98428	-5.53802	-7.03046	-8.41978	-9.67345	-10.7627	-11.6576	-12.3249	-12.7288	-12.8356	-12.6222	-12.0851	-11.2494	-10.173	-8.94392	-7.67016	-6.46312	-5.41912	-4.604	-4.04477	-3.73041	-3.62053	-3.65847	-3.78481	-3.94767	-4.10832	-4.24213	-4.3366	-4.38787	-4.39724	-4.36835	-4.30509	-4.2104	-4.08599	-3.93311	-3.75417

## Sheet: MH abd-add
group	-200	-190	-180	-170	-160	-150	-140	-130	-120	-110	-100	-90	-80	-70	-60	-50	-40	-30	-20	-10	0	10	20	30	40	50	60	70	80	90	100	110	120	130	140	150	160	170	180	190	200
CAI	-0.29203	-0.598659	-0.934648	-1.27737	-1.60859	-1.9126	-2.17397	-2.37628	-2.50267	-2.5382	-2.47341	-2.30817	-2.05473	-1.73893	-1.3989	-1.08092	-0.83258	-0.694473	-0.691964	-0.829402	-1.08864	-1.43275	-1.81431	-2.18571	-2.50864	-2.75971	-2.93124	-3.02792	-3.06132	-3.04479	-2.99046	-2.90858	-2.80867	-2.70103	-2.59748	-2.51082	-2.45314	-2.43374	-2.45737	-2.52352	-2.62678
CAI	-0.0776733	0.209627	0.403802	0.485619	0.453589	0.325095	0.133059	-0.0807637	-0.273722	-0.40929	-0.461839	-0.418982	-0.282191	-0.066585	0.199772	0.477564	0.719944	0.879043	0.914892	0.80474	0.549702	0.175864	-0.271286	-0.737637	-1.17291	-1.54073	-1.8234	-2.02105	-2.14635	-2.21775	-2.25338	-2.26732	-2.26827	-2.26032	-2.2446	-2.22114	-2.19012	-2.15253	-2.11023	-2.06559	-2.0211
CAI	-3.23591	-3.36499	-3.43577	-3.44502	-3.39539	-3.29405	-3.15104	-2.97728	-2.78279	-2.57515	-2.35861	-2.13435	-1.90216	-1.66363	-1.42622	-1.20687	-1.03337	-0.941649	-0.968674	-1.14206	-1.46978	-1.93388	-2.49147	-3.08326	-3.64718	-4.13235	-4.50862	-4.76939	-4.92777	-5.00862	-5.04001	-5.0464	-5.04519	-5.04613	-5.05281	-5.06483	-5.07975	-5.09438	-5.10544	-5.10977	-5.10445
CAI	2.86799	3.02669	3.02813	2.85196	2.49347	1.97141	1.33199	0.645247	-0.00650074	-0.544917	-0.911207	-1.07602	-1.04136	-0.835459	-0.504017	-0.101428	0.315739	0.692958	0.981159	1.14095	1.148	0.998059	0.709325	0.319885	-0.119879	-0.558059	-0.951829	-1.27463	-1.51819	-1.68956	-1.80509	-1.88375	-1.94186	-1.99025	-2.03379	-2.07258	-2.1039	-2.12401	-2.12957	-2.11843	-2.08993
CAI	4.46202	4.24494	3.95586	3.62779	3.29406	2.98385	2.71908	2.51317	2.37174	2.29451	2.27743	2.31406	2.39569	2.51021	2.64062	2.76414	2.8533	2.87957	2.8192	2.65981	2.40537	2.07733	1.71073	1.34636	1.02142	0.76183	0.578561	0.468581	0.419285	0.414265	0.438338	0.480558	0.534971	0.599704	0.675259	0.762802	0.862901	0.974876	1.0967	1.22525	1.35676
CAI	-1.39441	-1.36484	-1.46449	-1.67371	-1.97007	-2.32692	-2.71336	-3.09633	-3.44446	-3.73214	-3.94247	-4.06811	-4.11022	-4.07651	-3.9792	-3.83372	-3.65774	-3.47028	-3.29006	-3.13326	-3.01113	-2.92843	-2.88337	-2.86918	-2.87663	-2.89671	-2.92254	-2.95018	-2.9784	-3.00783	-3.03999	-3.07638	-3.11798	-3.16501	-3.2169	-3.27242	-3.3298	-3.38698	-3.44183	-3.49231	-3.53666
CAI	-1.42034	-1.60693	-1.76358	-1.8784	-1.94618	-1.96823	-1.95006	-1.89839	-1.81876	-1.7147	-1.58821	-1.44072	-1.27403	-1.09069	-0.894601	-0.692298	-0.494964	-0.320214	-0.191921	-0.136857	-0.178349	-0.328917	-0.584896	-0.925522	-1.31711	-1.72076	-2.10068	-2.43021	-2.69408	-2.8874	-3.01277	-3.07748	-3.09157	-3.067	-3.01705	-2.95546	-2.89485	-2.84469	-2.80971	-2.78944	-2.77928
CAI	3.0975	3.02372	2.82615	2.52081	2.14589	1.75594	1.41068	1.16174	1.04184	1.05974	1.2023	1.44218	1.7477	2.09107	2.45189	2.81543	3.16704	3.48634	3.74443	3.90652	3.93955	3.82242	3.55445	3.15874	2.67857	2.16803	1.68025	1.2571	0.923201	0.685326	0.536098	0.459823	0.438286	0.454975	0.497205	0.556419	0.627352	0.706768	0.792295	0.881582	0.971845
CAI	-4.84843	-5.1547	-5.45899	-5.73829	-5.97283	-6.14802	-6.25589	-6.29564	-6.27295	-6.19823	-6.08443	-5.94511	-5.79334	-5.64187	-5.50385	-5.39369	-5.32685	-5.3181	-5.37833	-5.5108	-5.70814	-5.95172	-6.2141	-6.46445	-6.67543	-6.82937	-6.92172	-6.96068	-6.96337	-6.94993	-6.93789	-6.93824	-6.95422	-6.98251	-7.01583	-7.04601	-7.06633	-7.07289	-7.06489	-7.04406	-7.01371
CAI	4.08037	4.0086	3.82791	3.56914	3.26845	2.96308	2.6873	2.46964	2.33166	2.28797	2.34693	2.51101	2.77619	3.13008	3.54921	3.99654	4.42109	4.76136	4.95365	4.94453	4.70465	4.23948	3.59237	2.83762	2.06466	1.35792	0.778979	0.35644	0.0857631	-0.0622858	-0.128804	-0.154239	-0.169684	-0.193296	-0.231181	-0.280959	-0.336061	-0.389301	-0.43505	-0.469988	-0.492801
CAI	1.15726	1.1342	0.974863	0.707666	0.370295	0.00447294	-0.34779	-0.647109	-0.85956	-0.959716	-0.933521	-0.780299	-0.513305	-0.158606	0.247409	0.661474	1.03767	1.33267	1.51213	1.55759	1.47186	1.27996	1.0238	0.751435	0.504745	0.310244	0.175989	0.0945876	0.0497832	0.0233023	-0.000326292	-0.031604	-0.0759407	-0.134651	-0.206387	-0.288604	-0.378801	-0.475293	-0.577406	-0.685116	-0.798369
CAI	-2.5393	-2.511	-2.60427	-2.7815	-2.99809	-3.21006	-3.37963	-3.4779	-3.48471	-3.38707	-3.17775	-2.8555	-2.42752	-1.91345	-1.34919	-0.788219	-0.298233	0.0479663	0.18634	0.077105	-0.282843	-0.855239	-1.56617	-2.32137	-3.02675	-3.60779	-4.02207	-4.26219	-4.34976	-4.32416	-4.23019	-4.10841	-3.98958	-3.89324	-3.82906	-3.79943	-3.80208	-3.83202	-3.88277	-3.94703	-4.01718
CAI	0.854154	1.1072	1.21566	1.14794	0.890338	0.455114	-0.116408	-0.757318	-1.3849	-1.91467	-2.27562	-2.42343	-2.34917	-2.08185	-1.68429	-1.24297	-0.853015	-0.601013	-0.548642	-0.720924	-1.10222	-1.64145	-2.26541	-2.8964	-3.46881	-3.94008	-4.29364	-4.53487	-4.68272	-4.76086	-4.79087	-4.78871	-4.76423	-4.72245	-4.66564	-4.5951	-4.51236	-4.41978	-4.3208	-4.21978	-4.12182
CAI	3.70864	3.74083	3.67368	3.53793	3.36801	3.19492	3.0416	2.92151	2.8401	2.79809	2.79518	2.83292	2.91567	3.04923	3.23746	3.47784	3.75785	4.05388	4.33404	4.56478	4.71963	4.78698	4.77399	4.70491	4.61425	4.53718	4.50059	4.51747	4.58577	4.69155	4.81446	4.93357	5.03199	5.09919	5.13119	5.12933	5.09832	5.04438	4.97386	4.89251	4.8051
CAI	-1.90596	-1.56368	-1.32612	-1.21825	-1.24872	-1.40858	-1.67354	-2.00889	-2.37547	-2.73523	-3.05534	-3.31065	-3.48499	-3.57213	-3.57678	-3.51529	-3.41518	-3.31226	-3.24478	-3.24546	-3.33337	-3.50851	-3.75123	-4.02725	-4.29657	-4.52356	-4.6848	-4.77281	-4.79513	-4.76992	-4.72007	-4.6677	-4.63017	-4.61825	-4.63598	-4.68184	-4.7505	-4.83466	-4.92655	-5.01909	-5.10639
CAI	-0.731269	-0.807213	-1.05805	-1.45667	-1.94893	-2.46272	-2.92205	-3.26165	-3.438	-3.43395	-3.25706	-2.93372	-2.50237	-2.00826	-1.50074	-1.0322	-0.656427	-0.424478	-0.377366	-0.537028	-0.898783	-1.4289	-2.06948	-2.74996	-3.40181	-3.97155	-4.42817	-4.76356	-4.98722	-5.11831	-5.17826	-5.1858	-5.15503	-5.09588	-5.01561	-4.92043	-4.81648	-4.71012	-4.60773	-4.51522	-4.43752
CAI	2.73118	2.44433	2.00809	1.48466	0.945731	0.459846	0.081599	-0.154645	-0.235799	-0.166847	0.0344209	0.342293	0.725917	1.14958	1.57155	1.94345	2.2125	2.32771	2.24974	1.96174	1.47756	0.843302	0.130474	-0.57804	-1.20515	-1.69446	-2.01862	-2.17934	-2.2004	-2.11708	-1.96568	-1.77616	-1.56892	-1.35542	-1.14103	-0.928498	-0.720592	-0.521359	-0.336094	-0.170481	-0.0295227
CAI	3.22791	2.87013	2.4337	1.97482	1.54772	1.1955	0.944703	0.804621	0.770467	0.828941	0.96412	1.16192	1.41194	1.70628	2.03582	2.38531	2.7293	3.03116	3.24668	3.33216	3.25502	3.00345	2.59134	2.05642	1.4521	0.835796	0.2576	-0.247374	-0.661538	-0.982768	-1.21959	-1.38578	-1.49611	-1.56381	-1.5998	-1.61291	-1.61048	-1.59875	-1.58292	-1.56686	-1.55281
CAI	0.134947	-0.0702622	-0.392325	-0.788227	-1.20558	-1.59246	-1.9058	-2.11654	-2.21075	-2.18737	-2.05418	-1.82402	-1.51271	-1.13924	-0.727653	-0.308806	0.079734	0.397067	0.605636	0.679699	0.612921	0.422147	0.1454	-0.165908	-0.458411	-0.688373	-0.829942	-0.878003	-0.845557	-0.757272	-0.641682	-0.524332	-0.423337	-0.347781	-0.298513	-0.270473	-0.255581	-0.245431	-0.233338	-0.215548	-0.191622
Coper	-2.04788	-2.21271	-2.44911	-2.72727	-3.00968	-3.25588	-3.42775	-3.4946	-3.4372	-3.25051	-2.9448	-2.54569	-2.09285	-1.63767	-1.23914	-0.957852	-0.84776	-0.946767	-1.26801	-1.79453	-2.47966	-3.25419	-4.03885	-4.75904	-5.35732	-5.80068	-6.081	-6.21018	-6.21265	-6.11802	-5.9559	-5.75316	-5.533	-5.31484	-5.11408	-4.94171	-4.80394	-4.7022	-4.63382	-4.5933	-4.57388
Coper	-1.34416	-1.40897	-1.5463	-1.73425	-1.94779	-2.16187	-2.35414	-2.50687	-2.60785	-2.65049	-2.63362	-2.56116	-2.44219	-2.29108	-2.12756	-1.97587	-1.86265	-1.81303	-1.84556	-1.96713	-2.1697	-2.43047	-2.71594	-2.98915	-3.21785	-3.38096	-3.47162	-3.49629	-3.47086	-3.41532	-3.34882	-3.28617	-3.23629	-3.20234	-3.18308	-3.17469	-3.17252	-3.17238	-3.17135	-3.16792	-3.16195
Coper	2.80104	2.67025	2.4481	2.15908	1.8361	1.51438	1.22524	0.991661	0.826636	0.734036	0.711176	0.751685	0.8476	0.990017	1.16836	1.36884	1.57321	1.75891	1.90131	1.97835	1.97604	1.89332	1.74379	1.55341	1.35445	1.17784	1.04624	0.97017	0.947778	0.967844	1.01439	1.07136	1.12601	1.17057	1.2022	1.22185	1.2326	1.23803	1.24105	1.24342	1.24571
Coper	5.09299	5.09126	4.92554	4.62613	4.24373	3.84013	3.47554	3.19677	3.02986	2.979	3.03121	3.1642	3.35422	3.5811	3.82901	4.08367	4.32793	4.53866	4.68714	4.74388	4.68651	4.5078	4.22047	3.85635	3.45991	3.07811	2.75011	2.50005	2.33461	2.24539	2.21443	2.22049	2.2444	2.27221	2.29609	2.31362	2.32605	2.33648	2.34815	2.36343	2.38316
Coper	-4.42938	-4.68554	-4.91134	-5.08315	-5.18674	-5.21717	-5.17684	-5.07267	-4.91317	-4.70631	-4.45872	-4.17657	-3.86803	-3.54645	-3.23332	-2.95914	-2.76097	-2.67602	-2.73247	-2.94	-3.2836	-3.72378	-4.20394	-4.66335	-5.05124	-5.33751	-5.51662	-5.60429	-5.62909	-5.6224	-5.61027	-5.60875	-5.62337	-5.65143	-5.68571	-5.71809	-5.74213	-5.75425	-5.75369	-5.74171	-5.72044
Coper	-1.68355	-2.25162	-2.77001	-3.20733	-3.54018	-3.75394	-3.84104	-3.79867	-3.62811	-3.33691	-2.94317	-2.47913	-1.99094	-1.53258	-1.1552	-0.895891	-0.771014	-0.776834	-0.89586	-1.10417	-1.37574	-1.68324	-1.99729	-2.28725	-2.52451	-2.68758	-2.76658	-2.76527	-2.6995	-2.59293	-2.47155	-2.35866	-2.27146	-2.21951	-2.2049	-2.22362	-2.26749	-2.32632	-2.38991	-2.44988	-2.50096
Coper	2.54735	2.86671	3.1752	3.4146	3.52224	3.4485	3.1732	2.7147	2.12825	1.4936	0.89583	0.405283	0.0623757	-0.128977	-0.198382	-0.198171	-0.188208	-0.220393	-0.326628	-0.512979	-0.761126	-1.03623	-1.29855	-1.51506	-1.66762	-1.75551	-1.79227	-1.79877	-1.79534	-1.79582	-1.80508	-1.81992	-1.83229	-1.83319	-1.81592	-1.77787	-1.72077	-1.64976	-1.57186	-1.49445	-1.424
Coper	1.42277	1.40937	1.28793	1.07009	0.779294	0.445701	0.100225	-0.230516	-0.526969	-0.776914	-0.973869	-1.11478	-1.19817	-1.22348	-1.19176	-1.10727	-0.978904	-0.820747	-0.650861	-0.488643	-0.351421	-0.25149	-0.194557	-0.179933	-0.202059	-0.252558	-0.321997	-0.400987	-0.480657	-0.552841	-0.610323	-0.647306	-0.660056	-0.647533	-0.611744	-0.557657	-0.492626	-0.425416	-0.364983	-0.319243	-0.294026
Coper	-0.360973	-0.856561	-1.35482	-1.80648	-2.17397	-2.43627	-2.58965	-2.6444	-2.61872	-2.53175	-2.39779	-2.22324	-2.00712	-1.74488	-1.43449	-1.08293	-0.710562	-0.35139	-0.048115	0.157344	0.235102	0.176463	-0.00260501	-0.265314	-0.564076	-0.853153	-1.09954	-1.28872	-1.42415	-1.52173	-1.60199	-1.68287	-1.77516	-1.88137	-1.99732	-2.11532	-2.22742	-2.32777	-2.41359	-2.48496	-2.5438
Coper	2.32969	2.20113	2.05646	1.92589	1.83732	1.81122	1.85711	1.97261	2.14517	2.35577	2.58344	2.80898	3.01658	3.19278	3.3232	3.38885	3.36439	3.22044	2.93081	2.48297	1.88805	1.18585	0.441422	-0.267194	-0.866413	-1.30407	-1.55999	-1.64705	-1.60325	-1.47853	-1.32119	-1.16803	-1.04013	-0.943968	-0.875956	-0.827947	-0.79178	-0.761855	-0.735699	-0.713156	-0.69503
Coper	1.96658	1.83858	1.60833	1.29962	0.942739	0.570584	0.214775	-0.0974678	-0.345253	-0.514889	-0.60004	-0.601464	-0.526469	-0.388171	-0.204635	0.00196556	0.206162	0.380134	0.495279	0.524934	0.448541	0.256803	-0.0434775	-0.42689	-0.851297	-1.26515	-1.61916	-1.87866	-2.03184	-2.09039	-2.08265	-2.04277	-2.00032	-1.97385	-1.96932	-1.98258	-2.00383	-2.02222	-2.02921	-2.0203	-1.99525
Coper	6.1805	6.08097	5.81927	5.43849	4.99295	4.53762	4.11941	3.77225	3.51628	3.36009	3.304	3.34309	3.46882	3.66902	3.92677	4.21879	4.51467	4.77794	4.96987	5.05572	5.01244	4.83515	4.54006	4.1621	3.74753	3.34382	2.98992	2.70987	2.51117	2.3875	2.32404	2.30344	2.31046	2.33455	2.37031	2.4162	2.47258	2.53975	2.61658	2.70006	2.78564
Coper	-0.315654	-0.363803	-0.562218	-0.880593	-1.26684	-1.657	-1.988	-2.20958	-2.29205	-2.2281	-2.029	-1.71763	-1.32114	-0.866282	-0.378572	0.115194	0.583273	0.987123	1.28376	1.43296	1.40743	1.20227	0.839637	0.365896	-0.158092	-0.670465	-1.12098	-1.47896	-1.73487	-1.89659	-1.98261	-2.01498	-2.01406	-1.99554	-1.96975	-1.94227	-1.91518	-1.88835	-1.86054	-1.83026	-1.79638
Coper	0.141056	0.377875	0.460591	0.380726	0.155635	-0.174433	-0.555118	-0.929606	-1.24943	-1.48146	-1.60987	-1.63391	-1.56353	-1.41505	-1.20858	-0.967248	-0.717519	-0.489063	-0.312818	-0.216814	-0.220506	-0.329461	-0.53264	-0.803823	-1.10717	-1.40521	-1.6666	-1.87133	-2.01203	-2.09185	-2.12031	-2.10874	-2.06701	-2.00194	-1.91744	-1.81576	-1.69903	-1.57045	-1.43482	-1.29829	-1.16756
Coper	2.04709	1.60197	1.15084	0.737775	0.393298	0.131472	-0.0483161	-0.156479	-0.20748	-0.2152	-0.19063	-0.142054	-0.0771428	-0.00584005	0.0571895	0.0917011	0.0734278	-0.0216662	-0.211021	-0.498624	-0.870084	-1.29201	-1.7169	-2.09274	-2.37457	-2.53452	-2.56708	-2.4885	-2.33086	-2.13331	-1.93314	-1.7592	-1.62863	-1.54696	-1.51065	-1.51055	-1.53542	-1.57442	-1.61872	-1.66198	-1.70033
Coper	5.57006	5.80755	5.83142	5.65228	5.30781	4.85992	4.38454	3.95686	3.6368	3.45924	3.43147	3.53718	3.74443	4.01438	4.30824	4.59086	4.83139	5.00199	5.07679	5.0328	4.85358	4.53482	4.08939	3.54899	2.96057	2.37778	1.85013	1.41334	1.08373	0.858196	0.719165	0.642543	0.605843	0.593907	0.600765	0.627675	0.678723	0.756025	0.856481	0.971223	1.08764
Coper	-0.140675	0.0848254	0.195745	0.176282	0.0282769	-0.227606	-0.555068	-0.908828	-1.24286	-1.51815	-1.70823	-1.80164	-1.8015	-1.72276	-1.58844	-1.42555	-1.26145	-1.12076	-1.02292	-0.980333	-0.997185	-1.06919	-1.18438	-1.32513	-1.4713	-1.60382	-1.70812	-1.7764	-1.80835	-1.81012	-1.79204	-1.76586	-1.74214	-1.72856	-1.72921	-1.74494	-1.7742	-1.81416	-1.86162	-1.91357	-1.96736
Coper	0.664499	0.511415	0.298551	0.0417632	-0.242759	-0.5402	-0.837478	-1.1222	-1.3809	-1.59787	-1.75566	-1.83787	-1.83385	-1.74366	-1.58164	-1.37656	-1.16763	-0.996746	-0.898977	-0.89404	-0.981708	-1.14269	-1.34474	-1.5518	-1.73313	-1.86952	-1.95536	-1.99666	-2.00648	-1.99983	-1.98944	-1.98328	-1.98406	-1.9902	-1.99765	-2.00184	-1.99935	-1.98892	-1.97171	-1.95092	-1.93104
Coper	3.56282	3.35251	3.08971	2.80419	2.52668	2.2852	2.10178	1.99029	1.95587	1.9959	2.10229	2.26413	2.46987	2.70801	2.96596	3.22755	3.4707	3.66676	3.78335	3.79059	3.66947	3.41925	3.06094	2.63493	2.19302	1.78727	1.45918	1.23229	1.10986	1.07759	1.10981	1.17678	1.25119	1.31249	1.34874	1.35632	1.33832	1.30242	1.25872	1.21799	1.19024
CON	-3.79225	-4.10398	-4.46458	-4.83591	-5.17698	-5.45263	-5.6397	-5.7289	-5.72219	-5.62744	-5.45282	-5.20352	-4.88226	-4.4935	-4.0495	-3.57544	-3.11055	-2.70369	-2.4036	-2.24657	-2.24576	-2.38616	-2.62781	-2.91631	-3.1975	-3.43091	-3.59795	-3.70263	-3.76558	-3.81444	-3.87398	-3.95914	-4.07207	-4.20342	-4.33631	-4.45162	-4.53288	-4.56985	-4.56011	-4.50865	-4.42582
CON	1.52642	1.64314	1.66551	1.59591	1.44364	1.22583	0.967083	0.697207	0.447446	0.245932	0.113533	0.0610765	0.088487	0.185686	0.334593	0.5114	0.688667	0.837325	0.929146	0.940147	0.854812	0.670171	0.398223	0.0652727	-0.292314	-0.635142	-0.928611	-1.14921	-1.2875	-1.34726	-1.34159	-1.28766	-1.20186	-1.0968	-0.980417	-0.857023	-0.729253	-0.599862	-0.472694	-0.352587	-0.244529
CON	-0.207611	-0.428731	-0.696108	-0.984036	-1.26924	-1.53275	-1.76017	-1.94072	-2.06578	-2.12789	-2.12072	-2.04031	-1.88746	-1.67056	-1.40781	-1.12799	-0.86847	-0.670281	-0.570621	-0.594419	-0.747327	-1.01261	-1.35346	-1.72043	-2.0621	-2.33574	-2.51497	-2.59267	-2.5789	-2.49546	-2.36902	-2.22513	-2.08415	-1.9597	-1.85907	-1.78475	-1.73625	-1.71158	-1.70814	-1.72299	-1.75289
CON	0.899647	1.02601	1.00269	0.820158	0.489784	0.0454439	-0.461111	-0.969484	-1.42148	-1.77046	-1.98701	-2.06033	-1.99625	-1.81362	-1.5408	-1.21326	-0.871811	-0.560367	-0.321928	-0.192446	-0.193798	-0.328245	-0.576934	-0.903758	-1.2638	-1.61369	-1.92055	-2.16683	-2.35035	-2.48037	-2.57201	-2.64095	-2.6999	-2.75721	-2.81712	-2.88084	-2.94787	-3.01695	-3.08663	-3.15563	-3.22289
CON	1.34462	1.23304	1.00051	0.666819	0.268603	-0.146262	-0.527485	-0.831909	-1.03112	-1.11523	-1.09231	-0.98407	-0.819682	-0.629632	-0.441363	-0.277469	-0.156072	-0.0921211	-0.0980095	-0.182469	-0.347888	-0.587436	-0.883892	-1.21152	-1.54091	-1.84529	-2.10602	-2.31546	-2.47649	-2.59938	-2.69737	-2.78262	-2.86341	-2.94311	-3.02063	-3.0918	-3.15124	-3.19412	-3.21748	-3.22094	-3.20676
CON	-0.447953	-0.186579	-0.029857	0.00398788	-0.0867552	-0.286069	-0.562777	-0.87622	-1.18349	-1.44635	-1.63638	-1.7375	-1.74622	-1.67033	-1.52722	-1.34213	-1.14655	-0.975936	-0.865969	-0.847305	-0.939579	-1.14647	-1.45382	-1.83193	-2.24173	-2.64285	-3.00125	-3.29398	-3.51055	-3.6511	-3.72295	-3.73706	-3.70546	-3.63994	-3.55165	-3.45114	-3.34815	-3.25125	-3.16707	-3.09979	-3.05079
CON	2.82857	3.0588	3.10756	2.97244	2.67851	2.27495	1.82599	1.39856	1.0501	0.819683	0.724404	0.761167	0.912114	1.15108	1.44855	1.77368	2.09401	2.37451	2.5786	2.6725	2.63257	2.45298	2.15023	1.76192	1.33921	0.935358	0.594121	0.341751	0.184547	0.111819	0.102266	0.131113	0.1758	0.219147	0.250035	0.262468	0.25402	0.224471	0.174969	0.107693	0.0257858
CON	-0.311048	-0.212834	-0.238119	-0.377459	-0.605043	-0.882867	-1.16801	-1.42076	-1.61117	-1.72252	-1.75132	-1.70462	-1.59624	-1.44325	-1.26366	-1.07533	-0.895736	-0.741524	-0.62747	-0.56463	-0.558317	-0.606745	-0.701112	-0.827253	-0.968445	-1.10843	-1.23382	-1.33537	-1.40819	-1.45112	-1.46595	-1.45664	-1.42876	-1.389	-1.34457	-1.30252	-1.26892	-1.24814	-1.24233	-1.25131	-1.27285
CON	3.56306	3.22433	2.88607	2.5669	2.28499	2.0553	1.88781	1.78669	1.75057	1.77352	1.84659	1.95961	2.10277	2.26717	2.44389	2.62161	2.78356	2.90569	2.95777	2.90848	2.73372	2.42535	1.99695	1.48369	0.935727	0.407253	-0.0552202	-0.421566	-0.681412	-0.84202	-0.922341	-0.945763	-0.933886	-0.902733	-0.861679	-0.814496	-0.76152	-0.701945	-0.635576	-0.563735	-0.489379
CON	1.98741	1.84748	1.7505	1.70315	1.7087	1.76675	1.87332	2.02133	2.20137	2.40307	2.61711	2.83773	3.06443	3.30182	3.55654	3.83141	4.11864	4.3948	4.62094	4.74921	4.73519	4.552	4.20103	3.71472	3.14979	2.57337	2.04661	1.61166	1.28542	1.06127	0.916446	0.82194	0.751226	0.685676	0.616041	0.540823	0.463116	0.38746	0.317753	0.256542	0.205413
CON	0.29179	0.0069716	-0.302226	-0.600007	-0.853705	-1.038	-1.13741	-1.14688	-1.07063	-0.919898	-0.71033	-0.459387	-0.184501	0.0977684	0.371459	0.620203	0.826354	0.97127	1.03752	1.01291	0.895069	0.69477	0.436159	0.153174	-0.116929	-0.340922	-0.495524	-0.570331	-0.567442	-0.4986	-0.381163	-0.234212	-0.075586	0.0799237	0.221357	0.341669	0.437409	0.508196	0.556089	0.584918	0.599597
CON	1.37549	1.27547	1.03603	0.696288	0.306179	-0.0803431	-0.413175	-0.652893	-0.775004	-0.770954	-0.646234	-0.416651	-0.104245	0.26582	0.666539	1.06843	1.43783	1.73572	1.91885	1.94448	1.77852	1.40516	0.834602	0.105556	-0.719295	-1.5643	-2.3552	-3.03259	-3.56085	-3.93045	-4.1542	-4.25944	-4.27919	-4.24454	-4.18004	-4.10201	-4.01939	-3.93586	-3.85218	-3.76812	-3.68348
CON	1.33122	1.39522	1.33436	1.15106	0.864493	0.509689	0.132729	-0.216652	-0.492804	-0.660273	-0.697163	-0.595821	-0.361811	-0.0123819	0.424762	0.912407	1.40524	1.8528	2.20477	2.41826	2.46574	2.34118	2.06215	1.66642	1.20376	0.72533	0.273914	-0.122246	-0.450797	-0.712432	-0.915698	-1.07167	-1.19011	-1.27775	-1.33852	-1.37481	-1.38899	-1.38448	-1.36608	-1.3396	-1.31105
CON	3.31467	3.21753	2.93408	2.49101	1.93438	1.32234	0.715095	0.165215	-0.288844	-0.62471	-0.833973	-0.917795	-0.882657	-0.73814	-0.497419	-0.179637	0.187802	0.56918	0.924023	1.21391	1.41048	1.5017	1.49374	1.40792	1.27398	1.12251	0.978991	0.860668	0.77613	0.726654	0.708432	0.714991	0.739311	0.775294	0.818405	0.865525	0.914254	0.962022	1.00544	1.04029	1.06236
CON	2.02928	1.74319	1.39473	1.02786	0.689613	0.42286	0.260112	0.219612	0.30439	0.503991	0.79799	1.16016	1.56232	1.97708	2.37952	2.74765	3.06241	3.30773	3.47133	3.54635	3.53349	3.44255	3.29223	3.10743	2.91434	2.73466	2.58089	2.45427	2.34628	2.24292	2.13046	2.00042	1.85255	1.69477	1.54067	1.40544	1.30172	1.23662	1.21048	1.21763	1.24839
CON	2.25571	2.41057	2.41447	2.26576	1.98332	1.60461	1.17947	0.76152	0.399517	0.130971	-0.0208765	-0.046826	0.0504153	0.258476	0.556265	0.913373	1.28906	1.6329	1.88892	2.00398	1.93889	1.67892	1.23987	0.666707	0.0245411	-0.615489	-1.19091	-1.65878	-2.0001	-2.21755	-2.32886	-2.35856	-2.331	-2.26595	-2.17706	-2.07244	-1.95623	-1.83035	-1.69583	-1.55355	-1.40458
CON	-0.225168	-0.194906	-0.305662	-0.533244	-0.843501	-1.19612	-1.54855	-1.85966	-2.09311	-2.22062	-2.22497	-2.10266	-1.86545	-1.54054	-1.16919	-0.803643	-0.502408	-0.323719	-0.317205	-0.514414	-0.920043	-1.50688	-2.21752	-2.97403	-3.69385	-4.30716	-4.77042	-5.07208	-5.2296	-5.27989	-5.26688	-5.23034	-5.19854	-5.18585	-5.19449	-5.21863	-5.24918	-5.27755	-5.298	-5.30828	-5.30911
CON	-2.5012	-2.26286	-2.19085	-2.28122	-2.50952	-2.83572	-3.21176	-3.58912	-3.92439	-4.18229	-4.33632	-4.36881	-4.27144	-4.04709	-3.71242	-3.29981	-2.85644	-2.4395	-2.10718	-1.90737	-1.86722	-1.98696	-2.24042	-2.58237	-2.96014	-3.32587	-3.64539	-3.90174	-4.09328	-4.22841	-4.31946	-4.3779	-4.41199	-4.42669	-4.42505	-4.40988	-4.38486	-4.35475	-4.32471	-4.29926	-4.28121
CON	4.05387	3.65526	3.19156	2.71381	2.26858	1.89153	1.60434	1.4151	1.3212	1.31343	1.37984	1.50853	1.68868	1.90995	2.16054	2.42498	2.68246	2.90708	3.07054	3.14726	3.12079	2.98942	2.7688	2.49014	2.19411	1.92206	1.70754	1.57026	1.5142	1.52953	1.59727	1.69484	1.80094	1.89896	1.97843	2.03502	2.06951	2.08624	2.09154	2.09228	2.09482

## Sheet: MH flex-ext
group	-200	-190	-180	-170	-160	-150	-140	-130	-120	-110	-100	-90	-80	-70	-60	-50	-40	-30	-20	-10	0	10	20	30	40	50	60	70	80	90	100	110	120	130	140	150	160	170	180	190	200
CAI	13.0453	13.0734	13.088	13.079	13.0334	12.9349	12.7648	12.5031	12.1317	11.638	11.0201	10.2933	9.49714	8.69981	7.99682	7.50169	7.32736	7.56094	8.23805	9.32512	10.7177	12.2578	13.7677	15.0888	16.1152	16.809	17.1967	17.3486	17.3516	17.2847	17.2035	17.1361	17.0882	17.0524	17.0174	16.9744	16.9201	16.8558	16.7859	16.7152	16.6481
CAI	17.3611	17.5242	17.6451	17.713	17.7254	17.6855	17.5979	17.4625	17.2714	17.0085	16.6548	16.198	15.6436	15.0248	14.4061	13.8774	13.5381	13.4729	13.7278	14.2922	15.0965	16.0262	16.9493	17.7488	18.348	18.7219	18.8925	18.912	18.8414	18.7325	18.6188	18.5134	18.4154	18.317	18.211	18.0946	17.97	17.8432	17.7207	17.6076	17.5059
CAI	12.6279	12.5774	12.4925	12.361	12.1674	11.8959	11.534	11.0762	10.5257	9.89459	9.20257	8.4757	7.74711	7.05999	6.47127	6.05311	5.88807	6.05581	6.61223	7.56658	8.86547	10.3923	11.9862	13.4763	14.7205	15.6363	16.2114	16.4947	16.5712	16.5327	16.4545	16.3828	16.3345	16.3054	16.2815	16.2485	16.1979	16.1279	16.0422	15.9469	15.8477
CAI	14.6777	14.728	14.8095	14.9161	15.0413	15.1788	15.3211	15.4559	15.5628	15.6111	15.562	15.3758	15.0231	14.4986	13.8334	13.1003	12.4085	11.8872	11.6585	11.8073	12.3567	13.2572	14.3948	15.6165	16.7669	17.7226	18.4158	18.8392	19.0349	19.0723	19.0245	18.9497	18.8828	18.8358	18.8044	18.7768	18.7411	18.6899	18.6215	18.5385	18.4461
CAI	14.2913	14.3628	14.4354	14.4952	14.5271	14.5164	14.4502	14.3192	14.1185	13.8499	13.5229	13.1574	12.7846	12.4476	12.1985	12.0928	12.1793	12.488	13.0196	13.7392	14.579	15.4505	16.2622	16.9395	17.4382	17.75	17.8975	17.9233	17.8755	17.796	17.7137	17.6428	17.5855	17.5371	17.4905	17.4393	17.3803	17.3125	17.2372	17.1563	17.0722
CAI	16.8592	16.7814	16.6793	16.5598	16.4283	16.2885	16.1425	15.9904	15.8316	15.6661	15.4964	15.3291	15.1754	15.0509	14.9746	14.9669	15.0463	15.2249	15.5031	15.8648	16.2763	16.6911	17.0597	17.3417	17.5159	17.5841	17.5674	17.4972	17.4045	17.3121	17.2306	17.1604	17.095	17.0265	16.9485	16.8586	16.7574	16.6481	16.5347	16.421	16.3097
CAI	13.7657	13.801	13.7795	13.7088	13.5917	13.4242	13.1949	12.8862	12.4777	11.9525	11.3037	10.5422	9.70039	8.83412	8.02122	7.35705	6.94632	6.88987	7.26565	8.10694	9.38407	10.9983	12.7935	14.5845	16.196	17.4974	18.4256	18.9879	19.2452	19.2861	19.1986	19.0505	18.8819	18.7072	18.5255	18.3302	18.1168	17.8855	17.6407	17.3888	17.1371
CAI	10.0085	9.89218	9.8102	9.75335	9.7062	9.64527	9.5396	9.35467	9.05886	8.63092	8.06619	7.37995	6.60761	5.80269	5.03369	4.38076	3.93108	3.77119	3.97458	4.58508	5.59959	6.95678	8.53831	10.186	11.7321	13.0345	14.0051	14.6232	14.9289	15.0028	14.9381	14.8154	14.6881	14.5786	14.4836	14.3854	14.2627	14.0987	13.8858	13.6257	13.328
CAI	13.713	13.7397	13.7848	13.836	13.8802	13.9025	13.886	13.8126	13.6646	13.4268	13.09	12.6555	12.1402	11.5817	11.0411	10.6	10.3507	10.3789	10.7425	11.452	12.4592	13.6616	14.9214	16.0956	17.0671	17.7681	18.1876	18.3639	18.366	18.2721	18.1503	18.0471	17.9845	17.963	17.9692	17.9847	17.9926	17.9824	17.9509	17.9011	17.8397
CAI	15.983	16.1038	16.2822	16.4841	16.6733	16.8134	16.8692	16.807	16.5951	16.2059	15.6186	14.8265	13.8453	12.7224	11.5442	10.4364	9.55374	9.05857	9.08845	9.72064	10.9434	12.6456	14.6309	16.6575	18.4912	19.956	20.9669	21.5342	21.7424	21.713	21.5665	21.3941	21.2469	21.1385	21.0579	20.984	20.8977	20.7879	20.6526	20.4962	20.3258
CAI	15.0476	15.02	14.9931	14.9636	14.9251	14.8668	14.7728	14.6223	14.3913	14.0562	13.6001	13.0202	12.3368	11.5987	10.885	10.2971	9.94331	9.91502	10.2613	10.9697	11.9609	13.1029	14.2422	15.2403	16.0045	16.5008	16.7494	16.8074	16.7465	16.634	16.5192	16.4294	16.3714	16.3388	16.3198	16.3039	16.2849	16.2613	16.2347	16.2078	16.1832
CAI	18.4076	18.3208	18.2625	18.229	18.2125	18.1997	18.1705	18.0952	17.9346	17.6426	17.174	16.4982	15.6159	14.575	13.4793	12.4827	11.7676	11.5068	11.8194	12.7328	14.1647	15.9346	17.8035	19.5304	20.9279	21.8982	22.4407	22.6315	22.587	22.4252	22.2368	22.0737	21.951	21.8594	21.78	21.6955	21.597	21.4848	21.3651	21.2469	21.1378
CAI	10.0796	10.0996	10.1963	10.3613	10.5849	10.8521	11.1354	11.3911	11.5579	11.5646	11.3456	10.8621	10.1259	9.21505	8.27596	7.50416	7.10609	7.24889	8.01268	9.36156	11.1454	13.1341	15.0751	16.7534	18.0365	18.8894	19.3615	19.5532	19.5777	19.5303	19.4721	19.4298	19.404	19.3829	19.353	19.3059	19.2396	19.1574	19.0647	18.9666	18.8666
CAI	15.2044	15.1778	15.1879	15.2197	15.255	15.2725	15.2478	15.1536	14.9606	14.6401	14.1703	13.5438	12.7769	11.9169	11.0439	10.2647	9.69797	9.4508	9.59326	10.1374	11.0284	12.1522	13.3586	14.4948	15.4378	16.1176	16.5243	16.6994	16.715	16.6505	16.5717	16.5191	16.5064	16.5265	16.5615	16.5924	16.6058	16.5961	16.5648	16.5175	16.4612
CAI	14.8871	14.7708	14.6867	14.6483	14.6621	14.7236	14.8153	14.907	14.9592	14.9295	14.7817	14.4955	14.0755	13.5577	13.009	12.5201	12.19	12.1045	12.3147	12.8206	13.5666	14.4524	15.3554	16.16	16.7827	17.1872	17.3853	17.4242	17.3682	17.2789	17.2013	17.158	17.1512	17.169	17.1946	17.2127	17.214	17.1955	17.1595	17.111	17.0557
CAI	13.8545	13.8908	13.9842	14.1154	14.2585	14.3824	14.4511	14.4245	14.2602	13.918	13.3691	12.6082	11.6674	10.6252	9.60772	8.77513	8.29464	8.30366	8.87255	9.97884	11.5031	13.2507	14.9954	16.5302	17.7117	18.4826	18.8687	18.955	18.8521	18.6637	18.4651	18.2967	18.1677	18.0682	17.9817	17.8942	17.7988	17.6957	17.5892	17.4849	17.3862
CAI	16.2298	16.3584	16.5356	16.742	16.9521	17.1352	17.2556	17.2743	17.1516	16.8533	16.359	15.6723	14.8315	13.9142	13.0351	12.3316	11.9384	11.9577	12.4299	13.3177	14.5098	15.8436	17.1439	18.2617	19.104	19.6441	19.9134	19.9796	19.9205	19.8033	19.6726	19.549	19.4355	19.3264	19.2155	19.1006	18.9845	18.8732	18.7728	18.6871	18.6166
CAI	9.18825	9.42488	9.71592	10.0165	10.278	10.4529	10.4997	10.3868	10.0956	9.62173	8.97739	8.1931	7.32023	6.433	5.6279	5.01801	4.72008	4.83432	5.42025	6.47526	7.92439	9.62751	11.4047	13.0737	14.4877	15.5627	16.2853	16.7017	16.8941	16.9521	16.9501	16.9353	16.9263	16.9208	16.9061	16.8691	16.8025	16.7059	16.5844	16.4457	16.2969
CAI	11.7257	11.6472	11.595	11.5597	11.533	11.507	11.472	11.4124	11.3035	11.1109	10.7942	10.3174	9.66302	8.84842	7.93764	7.04249	6.3089	5.88881	5.90316	6.40669	7.3663	8.6619	10.1117	11.515	12.6996	13.5582	14.0634	14.2592	14.2348	14.0923	13.9188	13.7701	13.668	13.6077	13.5702	13.5343	13.4846	13.4149	13.3271	13.2284	13.127
Coper	10.6012	10.4481	10.2256	9.92901	9.56868	9.16843	8.75971	8.37283	8.02731	7.72466	7.44694	7.16335	6.84453	6.48106	6.09967	5.76991	5.59554	5.69004	6.14159	6.97868	8.14912	9.52262	10.9186	12.1514	13.0776	13.6297	13.8245	13.7477	13.5201	13.2611	13.0594	12.9594	12.9624	13.0396	13.1492	13.2518	13.3204	13.3434	13.3228	13.2689	13.1958
Coper	14.6314	14.6246	14.6331	14.6528	14.6788	14.7041	14.7185	14.7075	14.6523	14.5318	14.3268	14.0271	13.6393	13.1932	12.7443	12.3687	12.1508	12.1636	12.4492	13.0033	13.772	14.6621	15.5617	16.3659	16.9991	17.4275	17.6596	17.7354	17.7105	17.6381	17.5579	17.491	17.4422	17.4059	17.3729	17.3351	17.2881	17.2312	17.1662	17.0961	17.0237
Coper	15.8439	15.7941	15.7998	15.8504	15.9283	16.0103	16.0699	16.0797	16.0142	15.8531	15.5854	15.2145	14.7628	14.2741	13.8122	13.4545	13.2791	13.3485	13.6923	14.2963	15.0996	16.0051	16.9009	17.6849	18.2876	18.6831	18.8881	18.9487	18.9226	18.8623	18.8037	18.7639	18.7438	18.7357	18.7295	18.7181	18.6988	18.6725	18.6415	18.608	18.5722
Coper	12.9634	12.9039	12.9034	12.9514	13.0277	13.1057	13.1559	13.1499	13.0629	12.876	12.5779	12.1677	11.6579	11.0775	10.4745	9.91504	9.47822	9.24542	9.28469	9.6334	10.2841	11.1794	12.2193	13.281	14.2456	15.0228	15.5675	15.8817	16.0046	15.9948	15.9122	15.8047	15.7022	15.6166	15.5467	15.4844	15.42	15.3459	15.2584	15.1572	15.0447
Coper	16.4835	16.4703	16.4441	16.3972	16.3165	16.1843	15.9796	15.6818	15.2733	14.7436	14.0928	13.3363	12.5094	11.6715	10.9071	10.3208	10.0238	10.1115	10.6379	11.5927	12.8929	14.3924	15.9116	17.2776	18.3623	19.1064	19.5205	19.6691	19.6415	19.5245	19.382	19.2487	19.1332	19.0279	18.9203	18.8009	18.6668	18.5213	18.371	18.2226	18.0808
Coper	9.84571	10.0034	10.1255	10.1797	10.1371	9.97754	9.69404	9.29388	8.7963	8.22665	7.60902	6.96103	6.29458	5.62451	4.98306	4.43308	4.07049	4.00946	4.35125	5.14693	6.3685	7.90148	9.56458	11.1519	12.4836	13.4468	14.0139	14.2348	14.2083	14.0481	13.8514	13.6823	13.5681	13.5069	13.4803	13.4655	13.4445	13.4073	13.3518	13.2813	13.2008
Coper	16.3227	16.3166	16.2089	16.0305	15.8232	15.6278	15.4727	15.3658	15.2933	15.2253	15.1262	14.9689	14.7474	14.4845	14.2323	14.0616	14.0433	14.2254	14.6151	15.1719	15.816	16.4511	16.9914	17.3835	17.6156	17.7115	17.7146	17.6696	17.6085	17.5455	17.4795	17.4018	17.3045	17.1859	17.0523	16.9159	16.7902	16.6849	16.6032	16.5407	16.4872
Coper	15.8023	15.7133	15.6746	15.6902	15.7514	15.8373	15.9159	15.9484	15.8955	15.7244	15.4181	14.9825	14.4527	13.8934	13.393	13.0494	12.9495	13.1474	13.6462	14.3918	15.2814	16.1865	16.9836	17.5828	17.9452	18.0841	18.0519	17.9189	17.7515	17.5976	17.481	17.4044	17.3575	17.3259	17.2977	17.2663	17.231	17.1948	17.1617	17.1348	17.1152
Coper	13.5513	13.6127	13.6616	13.6862	13.6785	13.6322	13.5413	13.397	13.1868	12.895	12.5059	12.0102	11.4132	10.7426	10.0542	9.43017	8.96941	8.7684	8.89754	9.37926	10.1763	11.1957	12.3082	13.3784	14.2938	14.9861	15.4366	15.67	15.7386	15.7058	15.631	15.5589	15.5154	15.5073	15.527	15.5592	15.5878	15.601	15.594	15.5685	15.5311
Coper	14.6003	14.6451	14.6449	14.5873	14.4587	14.2448	13.9324	13.5123	12.9828	12.3522	11.6411	10.8838	10.1292	9.4424	8.90353	8.60281	8.62808	9.04549	9.87733	11.0843	12.5606	14.1478	15.665	16.9489	17.8885	18.4452	18.6512	18.5905	18.3697	18.0894	17.8244	17.6152	17.4714	17.3813	17.3245	17.2813	17.239	17.1932	17.145	17.0981	17.0555
Coper	16.277	16.2165	16.1902	16.1853	16.1807	16.1478	16.054	15.8665	15.5566	15.1042	14.5024	13.7624	12.9178	12.0277	11.1762	10.4653	10.0027	9.88176	10.1618	10.8505	11.8976	13.201	14.6251	16.0259	17.2749	18.279	18.9901	19.4084	19.5754	19.5602	19.441	19.2873	19.1471	19.0434	18.9771	18.9356	18.9017	18.8608	18.8043	18.7306	18.6428
Coper	14.1916	14.2668	14.3587	14.4558	14.5442	14.6051	14.6127	14.5324	14.3235	13.9452	13.3668	12.5801	11.6107	10.5247	9.42738	8.45321	7.74604	7.43356	7.59999	8.26373	9.36716	10.7835	12.3413	13.86	15.1872	16.2258	16.9439	17.3675	17.5611	17.6039	17.5694	17.5122	17.4631	17.4324	17.4163	17.405	17.3887	17.3614	17.3209	17.2685	17.2069
Coper	16.4731	16.4028	16.3743	16.3852	16.4298	16.4964	16.5649	16.6044	16.5732	16.423	16.1065	15.5898	14.8656	13.965	12.9647	11.9831	11.1659	10.6605	10.5839	10.992	11.8605	13.0842	14.4976	15.9123	17.1594	18.1244	18.7633	19.0986	19.1976	19.1448	19.0167	18.8668	18.7222	18.5886	18.4603	18.3289	18.1887	18.0384	17.8805	17.7183	17.5547
Coper	12.8535	12.7024	12.6155	12.5968	12.6433	12.7438	12.8779	13.016	13.1216	13.1546	13.0775	12.8649	12.512	12.0425	11.5114	11.0001	10.605	10.4182	10.5076	10.8984	11.5639	12.4289	13.3852	14.3161	15.1225	15.7422	16.1571	16.3892	16.4858	16.5021	16.4865	16.4702	16.466	16.4713	16.4755	16.4667	16.4371	16.3849	16.3136	16.2297	16.14
Coper	10.3063	10.2269	10.1756	10.1195	10.0293	9.88276	9.66683	9.37651	9.01348	8.58498	8.10422	7.59303	7.08603	6.63474	6.30882	6.19144	6.36709	6.90235	7.82419	9.10264	10.6456	12.3104	13.9299	15.3485	16.4538	17.1969	17.5941	17.7122	17.6434	17.4796	17.2927	17.1268	16.9988	16.9073	16.8419	16.7915	16.7484	16.7098	16.6756	16.6473	16.6255
Coper	9.79447	9.57624	9.45659	9.42368	9.44398	9.46567	9.42747	9.27036	8.94868	8.43804	7.73912	6.87832	5.90655	4.89683	3.94078	3.14322	2.61393	2.45499	2.74299	3.50886	4.72134	6.28235	8.03939	9.81365	11.4352	12.7731	13.7525	14.3569	14.6208	14.6178	14.4444	14.2	13.9664	13.7915	13.6848	13.6249	13.5759	13.5052	13.3967	13.2536	13.0929
Coper	13.5418	13.4196	13.315	13.2373	13.1926	13.1809	13.1925	13.2068	13.1924	13.1109	12.9236	12.6009	12.1328	11.5377	10.8671	10.2027	9.64594	9.29968	9.24655	9.52922	10.1382	11.0116	12.0472	13.1247	14.1298	14.9759	15.616	16.0443	16.2877	16.3918	16.4064	16.3735	16.3218	16.2656	16.2088	16.1493	16.0839	16.0106	15.9296	15.843	15.7537
Coper	14.6187	14.675	14.802	14.9832	15.193	15.4001	15.5715	15.6765	15.69	15.595	15.385	15.0676	14.6686	14.2349	13.8337	13.5447	13.446	13.5941	14.0062	14.6503	15.4495	16.2999	17.0974	17.7628	18.2576	18.5851	18.7785	18.8838	18.9431	18.9842	19.0184	19.0443	19.0543	19.0403	18.9983	18.9287	18.836	18.7268	18.6078	18.485	18.3628
Coper	14.6422	14.7353	14.8735	15.0274	15.1608	15.2341	15.2075	15.0464	14.7244	14.2282	13.5601	12.7415	11.816	10.8509	9.93654	9.18133	8.69971	8.59388	8.93128	9.72342	10.9137	12.3807	13.9588	15.4713	16.7673	17.7482	18.3807	18.6913	18.7494	18.6441	18.4626	18.274	18.1209	18.0198	17.9667	17.9457	17.9373	17.9246	17.8967	17.8492	17.7829
CON	17.1076	17.1106	17.0609	16.9636	16.8317	16.6825	16.5325	16.39	16.2493	16.0871	15.8654	15.5404	15.077	14.466	13.7389	12.9731	12.2843	11.8038	11.6461	11.8757	12.4848	13.3901	14.4525	15.5132	16.4339	17.1275	17.5708	17.7956	17.867	17.8559	17.8189	17.7867	17.7659	17.7464	17.7127	17.6524	17.561	17.4415	17.3021	17.1525	17.0004
CON	14.7231	14.7252	14.72	14.6909	14.6224	14.5013	14.3166	14.0583	13.7167	13.2829	12.7511	12.1225	11.4115	10.6507	9.89464	9.21878	8.71353	8.47161	8.57044	9.05288	9.91146	11.0822	12.4516	13.8775	15.2174	16.357	17.229	17.8181	18.1524	18.287	18.2861	18.2084	18.0989	17.986	17.8823	17.7896	17.7035	17.6184	17.5307	17.4396	17.3468
CON	12.1649	12.1192	12.1015	12.102	12.1072	12.0996	12.0577	11.9565	11.77	11.4741	11.0531	10.5061	9.85508	9.14975	8.46759	7.90612	7.56754	7.5379	7.86568	8.54601	9.51632	10.6663	11.8605	12.9668	13.8834	14.5542	14.9717	15.1675	15.1957	15.1169	14.9848	14.8396	14.7067	14.5982	14.5169	14.4605	14.424	14.4028	14.3924	14.3885	14.387
CON	16.2542	15.9673	15.7195	15.5188	15.3681	15.263	15.1922	15.1366	15.0708	14.9645	14.7867	14.5125	14.1325	13.6628	13.1528	12.6848	12.3645	12.2999	12.5741	13.2183	14.1964	15.4065	16.7022	17.9273	18.9518	19.6997	20.1573	20.3643	20.3921	20.3185	20.208	20.1012	20.0145	19.9468	19.8881	19.8279	19.7589	19.6793	19.5905	19.4961	19.3993
CON	11.4215	11.3457	11.3042	11.294	11.3059	11.32	11.3046	11.2189	11.0213	10.6795	10.1818	9.54484	8.81717	8.07696	7.42425	6.96817	6.81008	7.02464	7.64183	8.63481	9.91808	11.3592	12.8027	14.1011	15.144	15.8765	16.3026	16.474	16.4689	16.3693	16.242	16.1296	16.0495	15.9997	15.9675	15.9377	15.8986	15.8439	15.7729	15.6882	15.5939
CON	16.1579	16.1743	16.2107	16.2577	16.3053	16.3427	16.3568	16.3316	16.2479	16.0856	15.8273	15.4652	15.0085	14.4895	13.9662	13.5189	13.2379	13.2057	13.4755	14.053	14.8895	15.8883	16.9254	17.8778	18.6501	19.1919	19.5011	19.6141	19.5886	19.4848	19.3511	19.2183	19.0992	18.9949	18.9002	18.8098	18.7204	18.6313	18.5432	18.4572	18.3736
CON	13.7817	13.7361	13.779	13.8959	14.0626	14.2453	14.4016	14.483	14.4407	14.2333	13.8364	13.2526	12.5196	11.7122	10.9382	10.3248	9.99663	10.0502	10.5289	11.4072	12.5912	13.9359	15.2772	16.4675	17.4045	18.0442	18.3976	18.5151	18.4662	18.3205	18.1348	17.9465	17.7742	17.6221	17.4865	17.3616	17.2434	17.1312	17.027	16.9337	16.8537
CON	15.3433	15.2441	15.1546	15.0768	15.0077	14.938	14.853	14.7335	14.5597	14.3153	13.9927	13.5992	13.1606	12.7232	12.35	12.1118	12.0732	12.2761	12.7257	13.3843	14.1755	15.0002	15.7587	16.3728	16.7998	17.0364	17.1119	17.0749	16.9773	16.8629	16.7597	16.6792	16.6203	16.5748	16.5337	16.4904	16.4424	16.3907	16.338	16.2877	16.2417
CON	13.8559	13.9184	13.9515	13.9318	13.8356	13.6431	13.341	12.9236	12.3927	11.7565	11.0302	10.2377	9.4158	8.61869	7.92043	7.41271	7.19478	7.35537	7.94944	8.97645	10.3683	11.994	13.6825	15.2584	16.5796	17.5639	18.1982	18.5282	18.6344	18.6058	18.517	18.417	18.3273	18.2488	18.1718	18.0847	17.9802	17.8574	17.7205	17.5771	17.4349
CON	11.3795	11.3356	11.2885	11.2147	11.0864	10.875	10.5577	10.1225	9.57332	8.93182	8.23568	7.53417	6.88181	6.33202	5.93266	5.72354	5.7353	5.98751	6.48486	7.21173	8.12764	9.1674	10.2481	11.2824	12.1941	12.9309	13.4707	13.8207	14.0107	14.0839	14.0866	14.0591	14.0301	14.0145	14.0154	14.0275	14.0424	14.0519	14.0506	14.0362	14.0095
CON	11.6653	11.7172	11.7429	11.7151	11.6058	11.3881	11.0398	10.5465	9.90546	9.12767	8.23911	7.28172	6.3142	5.41253	4.66896	4.18678	4.06852	4.39699	5.21206	6.48997	8.13398	9.98329	11.841	13.5144	14.8548	15.7843	16.3026	16.4733	16.3971	16.1821	15.9205	15.6751	15.4768	15.331	15.2269	15.1473	15.0761	15.0021	14.9204	14.8313	14.7389
CON	15.8419	15.8299	15.8612	15.9177	15.9761	16.0084	15.9827	15.8653	15.6239	15.232	14.6749	13.957	13.1088	12.1924	11.3018	10.5571	10.0897	10.0194	10.4294	11.3418	12.7051	14.3971	16.2452	18.0603	19.6742	20.971	21.9017	22.4827	22.7779	22.8737	22.855	22.7876	22.711	22.6396	22.5711	22.4953	22.4024	22.2878	22.1533	22.0055	21.8535
CON	15.0246	15.0587	15.139	15.2459	15.3566	15.4434	15.473	15.4053	15.1952	14.7974	14.1743	13.3066	12.2052	10.9208	9.54928	8.22908	7.12868	6.42297	6.26124	6.73251	7.83767	9.47835	11.4695	13.5749	15.5573	17.2274	18.477	19.2876	19.7152	19.8593	19.8293	19.7185	19.5901	19.4761	19.3851	19.3117	19.2464	19.1809	19.1104	19.0337	18.9515
CON	13.354	13.2329	13.1456	13.0871	13.0514	13.0317	13.0191	13.001	12.9581	12.8645	12.6897	12.4053	11.9962	11.4721	10.878	10.2965	9.839	9.62582	9.75729	10.2844	11.1885	12.3775	13.7034	14.9952	16.1	16.9175	17.4183	17.6392	17.6607	17.575	17.4585	17.3557	17.2786	17.2166	17.1505	17.0654	16.9567	16.8307	16.7002	16.5796	16.4791
CON	11.1083	11.405	11.6704	11.8884	12.0505	12.1476	12.1628	12.0692	11.8324	11.4191	10.8082	10.0015	9.03214	7.96847	6.91139	5.98585	5.32591	5.05442	5.25945	5.972	7.15115	8.68316	10.3982	12.1024	13.6174	14.8156	15.6405	16.1071	16.2842	16.2674	16.1504	16.0055	15.8743	15.77	15.6862	15.6069	15.5164	15.4037	15.2645	15.1003	14.9164
CON	13.2922	13.0391	12.8	12.587	12.4103	12.2741	12.1737	12.093	12.0042	11.8708	11.6536	11.3204	10.8571	10.2778	9.6317	9.00223	8.49649	8.22574	8.28018	8.70441	9.48127	10.5301	11.7221	12.9085	13.9546	14.7677	15.3106	15.5997	15.6884	15.646	15.5375	15.4114	15.2964	15.2037	15.1337	15.081	15.0394	15.0033	14.9686	14.9321	14.8909
CON	17.539	17.4213	17.3978	17.4638	17.6037	17.791	17.9883	18.1476	18.2127	18.1245	17.8317	17.3033	16.5442	15.6066	14.5949	13.658	12.9678	12.6869	12.9297	13.7302	15.0257	16.664	18.435	20.1174	21.5274	22.5538	23.1702	23.4252	23.4156	23.2538	23.0402	22.8443	22.6996	22.6089	22.5556	22.5167	22.4723	22.4109	22.3298	22.2326	22.1251
CON	18.9797	18.8457	18.7587	18.7218	18.7322	18.7793	18.844	18.8981	18.9044	18.8199	18.6018	18.2181	17.6606	16.9573	16.18	15.441	14.8775	14.6233	14.7752	15.3641	16.3411	17.5848	18.9305	20.2101	21.2911	22.1009	22.6308	22.9217	23.0398	23.0533	23.0157	22.9593	22.8972	22.8305	22.755	22.6678	22.5693	22.463	22.3541	22.247	22.144
CON	15.8668	15.9562	16.0423	16.1012	16.1135	16.0651	15.9461	15.7487	15.4651	15.0874	14.609	14.031	13.3697	12.664	11.9811	11.4131	11.0664	11.0411	11.4055	12.1732	13.2905	14.6409	16.0677	17.4083	18.5302	19.357	19.8761	20.1296	20.1918	20.1442	20.0539	19.9635	19.8896	19.8304	19.7752	19.7136	19.6406	19.5579	19.4719	19.3899	19.3168

## Sheet: Hip abd-add
group	-200	-190	-180	-170	-160	-150	-140	-130	-120	-110	-100	-90	-80	-70	-60	-50	-40	-30	-20	-10	0	10	20	30	40	50	60	70	80	90	100	110	120	130	140	150	160	170	180	190	200
CAI	-11.2148	-11.861	-12.5338	-13.2274	-13.9313	-14.6336	-15.3233	-15.9936	-16.6432	-17.2757	-17.8976	-18.5136	-19.1219	-19.7097	-20.2519	-20.7117	-21.0455	-21.21	-21.1692	-20.9006	-20.3983	-19.6735	-18.7534	-17.6794	-16.5055	-15.2955	-14.1194	-13.0459	-12.1333	-11.4192	-10.9131	-10.5939	-10.4135	-10.3072	-10.2073	-10.0556	-9.81481	-9.47229	-9.03965	-8.54669	-8.03295
CAI	-11.1268	-12.1011	-13.2094	-14.4157	-15.6789	-16.956	-18.2057	-19.3899	-20.476	-21.4387	-22.2613	-22.937	-23.4684	-23.8648	-24.1386	-24.3003	-24.355	-24.2998	-24.1256	-23.8211	-23.3791	-22.8035	-22.114	-21.3469	-20.5514	-19.7809	-19.0822	-18.4859	-18.0002	-17.6112	-17.29	-17.0029	-16.7225	-16.4351	-16.1429	-15.8605	-15.6079	-15.4024	-15.2526	-15.157	-15.1048
CAI	-3.11989	-3.90575	-4.74847	-5.63611	-6.55852	-7.50847	-8.48149	-9.47503	-10.4875	-11.5171	-12.5609	-13.6122	-14.6577	-15.6735	-16.6219	-17.4502	-18.0929	-18.4779	-18.5375	-18.2201	-17.5024	-16.3971	-14.9546	-13.2582	-11.4131	-9.53306	-7.72647	-6.0849	-4.67484	-3.53297	-2.66482	-2.04682	-1.63173	-1.35746	-1.15811	-0.975525	-0.769142	-0.521807	-0.240444	0.0485028	0.307525
CAI	-0.259949	-0.781318	-1.4049	-2.11814	-2.90528	-3.74936	-4.63486	-5.5503	-6.49033	-7.45643	-8.45529	-9.4946	-10.5765	-11.6901	-12.8052	-13.8706	-14.8173	-15.5692	-16.0569	-16.2321	-16.077	-15.6071	-14.8651	-13.9108	-12.8096	-11.6256	-10.4189	-9.24653	-8.16329	-7.21884	-6.45116	-5.87814	-5.4913	-5.25529	-5.11436	-5.00468	-4.86862	-4.66715	-4.38673	-4.03932	-3.65622
CAI	-5.71544	-6.4073	-7.08503	-7.74736	-8.395	-9.03056	-9.65791	-10.2811	-10.9033	-11.5249	-12.1429	-12.7491	-13.3299	-13.8661	-14.3333	-14.7036	-14.9473	-15.0355	-14.9419	-14.6454	-14.1322	-13.4003	-12.4634	-11.356	-10.134	-8.87245	-7.65584	-6.56482	-5.66121	-4.97637	-4.50638	-4.21594	-4.04956	-3.94685	-3.85738	-3.75092	-3.62096	-3.48117	-3.35686	-3.27441	-3.252
CAI	-1.3028	-2.08113	-2.90908	-3.7794	-4.68363	-5.61243	-6.55612	-7.50499	-8.44908	-9.37761	-10.2783	-11.1368	-11.9366	-12.6587	-13.2812	-13.779	-14.1244	-14.2895	-14.2505	-13.9935	-13.5197	-12.8482	-12.0146	-11.0665	-10.0564	-9.035	-8.04562	-7.12034	-6.27841	-5.52632	-4.85967	-4.26653	-3.73187	-3.24221	-2.78918	-2.37138	-1.99396	-1.66639	-1.39916	-1.20053	-1.07407
CAI	-0.0658027	-0.657362	-1.39864	-2.29582	-3.34445	-4.52459	-5.8004	-7.12596	-8.45644	-9.76075	-11.0298	-12.2757	-13.5205	-14.7777	-16.033	-17.234	-18.2913	-19.0955	-19.5417	-19.554	-19.1041	-18.2174	-16.968	-15.4639	-13.8248	-12.1606	-10.5563	-9.06666	-7.71982	-6.52574	-5.48411	-4.58979	-3.83575	-3.21436	-2.71773	-2.33697	-2.06093	-1.87554	-1.76508	-1.71555	-1.71857
CAI	-3.74136	-4.31625	-4.90835	-5.52945	-6.19701	-6.9322	-7.75583	-8.68302	-9.71797	-10.8506	-12.0562	-13.297	-14.5271	-15.696	-16.7524	-17.6462	-18.3293	-18.7559	-18.8847	-18.6809	-18.1199	-17.1914	-15.9035	-14.2866	-12.3953	-10.3091	-8.12914	-5.97047	-3.95044	-2.17416	-0.720257	0.369486	1.09399	1.48925	1.61813	1.55619	1.37675	1.13884	0.880115	0.616051	0.344532
CAI	-8.20021	-8.83744	-9.51638	-10.2304	-10.9688	-11.7178	-12.461	-13.1814	-13.8645	-14.4996	-15.0812	-15.6078	-16.0792	-16.4946	-16.8512	-17.144	-17.3675	-17.5174	-17.5923	-17.5929	-17.5193	-17.3672	-17.1239	-16.7673	-16.27	-15.607	-14.7666	-13.7591	-12.6208	-11.4101	-10.1989	-9.05996	-8.05555	-7.22822	-6.59607	-6.15229	-5.86896	-5.70395	-5.60979	-5.5425	-5.46887
CAI	-7.03475	-7.69919	-8.39829	-9.12455	-9.86866	-10.6216	-11.3771	-12.1332	-12.8928	-13.6629	-14.4523	-15.2675	-16.1085	-16.9642	-17.8094	-18.6042	-19.2974	-19.832	-20.1541	-20.2211	-20.0081	-19.5111	-18.745	-17.7411	-16.5422	-15.2002	-13.7749	-12.3315	-10.9367	-9.652	-8.5252	-7.58376	-6.83205	-6.25384	-5.81916	-5.49308	-5.24385	-5.04813	-4.89275	-4.77349	-4.692
CAI	-3.54746	-4.26963	-5.06853	-5.92103	-6.79724	-7.66591	-8.50039	-9.2839	-10.0123	-10.6937	-11.3439	-11.9802	-12.6133	-13.2418	-13.8511	-14.4157	-14.9068	-15.2994	-15.5786	-15.7392	-15.7811	-15.701	-15.486	-15.1123	-14.5537	-13.7942	-12.8428	-11.7404	-10.5566	-9.37636	-8.28078	-7.329	-6.54693	-5.92529	-5.42684	-4.99957	-4.59157	-4.16311	-3.69346	-3.18149	-2.64152
CAI	0.000954193	-0.817339	-1.64456	-2.48004	-3.32947	-4.20136	-5.10347	-6.04014	-7.01085	-8.01	-9.02731	-10.048	-11.0527	-12.0165	-12.9083	-13.6921	-14.3301	-14.7878	-15.0406	-15.0785	-14.9078	-14.5485	-14.0293	-13.3813	-12.6342	-11.8151	-10.9492	-10.0615	-9.17585	-8.31356	-7.48998	-6.71222	-5.97864	-5.28068	-4.60659	-3.94592	-3.29357	-2.6525	-2.03442	-1.45864	-0.949089
CAI	-8.19228	-8.36138	-8.6074	-8.95679	-9.43109	-10.0458	-10.8095	-11.7241	-12.7835	-13.9733	-15.2682	-16.6294	-18.0025	-19.3167	-20.4883	-21.4292	-22.0596	-22.322	-22.1929	-21.6871	-20.853	-19.7604	-18.485	-17.0964	-15.654	-14.2092	-12.812	-11.5146	-10.3686	-9.41672	-8.68165	-8.15904	-7.81684	-7.60261	-7.45612	-7.323	-7.16542	-6.9671	-6.73208	-6.47873	-6.23136
CAI	-2.07693	-2.63116	-3.23684	-3.89506	-4.60234	-5.35241	-6.13905	-6.95898	-7.81394	-8.71087	-9.65966	-10.6684	-11.7369	-12.8503	-13.9749	-15.0582	-16.0339	-16.8317	-17.3885	-17.6583	-17.618	-17.2676	-16.6277	-15.7346	-14.6383	-13.4011	-12.0967	-10.807	-9.61398	-8.58844	-7.77709	-7.19342	-6.81504	-6.58917	-6.44505	-6.30974	-6.12325	-5.84931	-5.47975	-5.0323	-4.54322
CAI	-1.7957	-3.11257	-4.455	-5.79018	-7.09265	-8.34489	-9.53628	-10.6611	-11.7164	-12.7003	-13.6107	-14.4447	-15.1986	-15.8684	-16.4503	-16.9418	-17.3424	-17.6533	-17.8766	-18.0141	-18.0657	-18.0297	-17.9036	-17.6872	-17.385	-17.0084	-16.5749	-16.1059	-15.6221	-15.1394	-14.6659	-14.2012	-13.7382	-13.2659	-12.7734	-12.253	-11.702	-11.1238	-10.5276	-9.92737	-9.33996
CAI	1.40696	0.269331	-0.91073	-2.08601	-3.21056	-4.24757	-5.17717	-6.00219	-6.74989	-7.46776	-8.21281	-9.03536	-9.96096	-10.9757	-12.0207	-12.9988	-13.794	-14.2981	-14.436	-14.1825	-13.5644	-12.6492	-11.5251	-10.2818	-8.99738	-7.73489	-6.54568	-5.47447	-4.56182	-3.84167	-3.33535	-3.04476	-2.94844	-3.00256	-3.14742	-3.31797	-3.45563	-3.51847	-3.48715	-3.36542	-3.17551
CAI	-1.51769	-1.96715	-2.53727	-3.23235	-4.04492	-4.95921	-5.95665	-7.02097	-8.14119	-9.31121	-10.5256	-11.773	-13.0278	-14.2447	-15.3558	-16.2743	-16.9041	-17.1544	-16.9575	-16.2842	-15.1553	-13.6433	-11.8651	-9.96654	-8.10054	-6.40592	-4.98929	-3.9139	-3.19626	-2.81029	-2.6971	-2.77857	-2.97184	-3.20267	-3.41536	-3.57787	-3.68169	-3.73722	-3.76619	-3.79332	-3.83945
CAI	-5.40461	-6.3607	-7.35167	-8.37107	-9.40893	-10.4539	-11.4956	-12.5274	-13.5462	-14.552	-15.5431	-16.5117	-17.4377	-18.2861	-19.0075	-19.5436	-19.8369	-19.841	-19.5299	-18.902	-17.9782	-16.7958	-15.4015	-13.8463	-12.1838	-10.4718	-8.774	-7.15847	-5.69232	-4.43255	-3.41615	-2.65269	-2.12192	-1.77771	-1.55753	-1.39526	-1.23434	-1.03791	-0.79355	-0.512002	-0.220525
CAI	-1.91007	-2.57765	-3.21601	-3.82545	-4.40893	-4.9699	-5.51155	-6.03804	-6.55714	-7.0827	-7.63475	-8.23529	-8.89984	-9.62658	-10.3874	-11.1253	-11.7623	-12.2154	-12.4184	-12.3401	-11.9923	-11.4251	-10.7099	-9.91946	-9.11149	-8.32212	-7.56975	-6.86478	-6.2187	-5.6479	-5.17095	-4.80146	-4.541	-4.37548	-4.27709	-4.21089	-4.14362	-4.0515	-3.92459	-3.76673	-3.59177
Coper	2.06107	1.52848	0.887354	0.139176	-0.704518	-1.62557	-2.60476	-3.62805	-4.69143	-5.80236	-6.9764	-8.22899	-9.56403	-10.9628	-12.3768	-13.7288	-14.9217	-15.8544	-16.4399	-16.6203	-16.3744	-15.7176	-14.695	-13.3714	-11.8236	-10.1344	-8.39028	-6.67879	-5.08384	-3.67786	-2.51205	-1.60801	-0.953893	-0.50736	-0.205139	0.0230496	0.239996	0.489682	0.791717	1.14217	1.51957
Coper	-1.38277	-2.03041	-2.67649	-3.31097	-3.92689	-4.52201	-5.09969	-5.6688	-6.24281	-6.83836	-7.47286	-8.16095	-8.90996	-9.71501	-10.5552	-11.3923	-12.1742	-12.841	-13.3347	-13.6087	-13.6341	-13.4038	-12.9317	-12.2511	-11.4109	-10.4703	-9.49143	-8.53041	-7.62801	-6.80344	-6.05392	-5.36105	-4.70197	-4.06103	-3.4376	-2.84678	-2.31328	-1.8611	-1.50344	-1.23672	-1.04071
Coper	-7.7716	-8.13666	-8.49874	-8.86611	-9.24773	-9.65232	-10.0875	-10.559	-11.0706	-11.6234	-12.2154	-12.8402	-13.4851	-14.1294	-14.7416	-15.2779	-15.6831	-15.8931	-15.8414	-15.4677	-14.7299	-13.615	-12.149	-10.4003	-8.47699	-6.51322	-4.64956	-3.00889	-1.67494	-0.679162	0.000213701	0.426653	0.684961	0.858328	1.00938	1.16996	1.34102	1.50094	1.61812	1.6634	1.61875
Coper	0.995985	0.498688	0.0281261	-0.425667	-0.88253	-1.36913	-1.91412	-2.54285	-3.27315	-4.11251	-5.05672	-6.08922	-7.1806	-8.28832	-9.35755	-10.3243	-11.1217	-11.6892	-11.9826	-11.9807	-11.6876	-11.1282	-10.3394	-9.36041	-8.2278	-6.97484	-5.63639	-4.25478	-2.88296	-1.58213	-0.413812	0.57128	1.34359	1.90079	2.26746	2.48846	2.61795	2.70739	2.79546	2.90231	3.02895
Coper	-3.07687	-3.97488	-4.91728	-5.89717	-6.90845	-7.9462	-9.00648	-10.0858	-11.1798	-12.2824	-13.3835	-14.4676	-15.5118	-16.484	-17.3418	-18.0336	-18.5015	-18.6862	-18.535	-18.01	-17.0966	-15.8099	-14.198	-12.341	-10.3445	-8.32811	-6.40977	-4.68837	-3.22895	-2.05454	-1.14728	-0.458522	0.0748337	0.512753	0.897971	1.24892	1.56065	1.81227	1.97757	2.03551	1.97732
Coper	-4.70979	-5.45448	-6.21446	-6.97844	-7.73462	-8.47261	-9.18554	-9.87147	-10.5331	-11.1756	-11.8038	-12.4196	-13.0201	-13.5974	-14.1381	-14.6244	-15.0336	-15.3389	-15.5111	-15.5209	-15.342	-14.9556	-14.3539	-13.5442	-12.5507	-11.4148	-10.1931	-8.9513	-7.75623	-6.66637	-5.72354	-4.94739	-4.33414	-3.86005	-3.48908	-3.18309	-2.9118	-2.65936	-2.42566	-2.22224	-2.06485
Coper	2.23657	1.96935	1.61786	1.20314	0.752401	0.291508	-0.163032	-0.610461	-1.06852	-1.5713	-2.1619	-2.88035	-3.74905	-4.75885	-5.86015	-6.96298	-7.94826	-8.68923	-9.07809	-9.05079	-8.60277	-7.79093	-6.72159	-5.52775	-4.34216	-3.27252	-2.38479	-1.69763	-1.1883	-0.807577	-0.498715	-0.215127	0.0680088	0.350574	0.612484	0.824089	0.957998	0.998494	0.94603	0.816299	0.635135
Coper	-2.00964	-2.95974	-3.92617	-4.88285	-5.80786	-6.68606	-7.51056	-8.28274	-9.01078	-9.707	-10.384	-11.0504	-11.7064	-12.3406	-12.9298	-13.4399	-13.8316	-14.066	-14.1117	-13.9492	-13.5736	-12.9946	-12.2353	-11.3302	-10.3233	-9.26495	-8.20751	-7.19899	-6.27627	-5.45959	-4.75064	-4.13516	-3.58937	-3.0882	-2.61243	-2.15254	-1.70853	-1.2864	-0.893297	-0.533465	-0.206436
Coper	-3.94775	-4.59115	-5.2703	-5.97295	-6.68484	-7.39198	-8.08307	-8.75158	-9.39716	-10.0257	-10.6474	-11.2735	-11.9103	-12.5546	-13.19	-13.7873	-14.3095	-14.7193	-14.9872	-15.095	-15.0339	-14.797	-14.3703	-13.7291	-12.8427	-11.6881	-10.2678	-8.62397	-6.84244	-5.04373	-3.36261	-1.92248	-0.811874	-0.0692736	0.320408	0.418152	0.31501	0.112709	-0.0947794	-0.235262	-0.26614
Coper	-13.4613	-14.0908	-14.7548	-15.4444	-16.1557	-16.8907	-17.6553	-18.4555	-19.2927	-20.1597	-21.0381	-21.8991	-22.7054	-23.4158	-23.9906	-24.3976	-24.6176	-24.6479	-24.5022	-24.2071	-23.7929	-23.2849	-22.6955	-22.0223	-21.2539	-20.3803	-19.4054	-18.3545	-17.2748	-16.2277	-15.2762	-14.4703	-13.8368	-13.3751	-13.0598	-12.8495	-12.6983	-12.5658	-12.4253	-12.2666	-12.0948
Coper	-2.93996	-3.82633	-4.73149	-5.64828	-6.56894	-7.48611	-8.39425	-9.29111	-10.1787	-11.0631	-11.9515	-12.8486	-13.7501	-14.6376	-15.476	-16.2141	-16.7925	-17.1539	-17.2561	-17.0816	-16.641	-15.9685	-15.1111	-14.1158	-13.0212	-11.8556	-10.6435	-9.41378	-8.20569	-7.06805	-6.05122	-5.19573	-4.52271	-4.02984	-3.69408	-3.47958	-3.34741	-3.26408	-3.20671	-3.16422	-3.1354
Coper	0.204874	-1.01961	-2.31791	-3.66907	-5.04225	-6.40289	-7.7204	-8.97542	-10.1639	-11.2963	-12.3914	-13.4656	-14.5212	-15.5369	-16.4643	-17.2323	-17.7585	-17.9651	-17.794	-17.2181	-16.2462	-14.921	-13.3116	-11.5048	-9.59571	-7.6804	-5.85042	-4.18728	-2.75673	-1.60286	-0.743291	-0.167389	0.161188	0.297509	0.305253	0.245804	0.169098	0.108179	0.078203	0.0793545	0.102119
Coper	-0.506976	-0.99222	-1.53354	-2.14003	-2.82272	-3.59182	-4.45324	-5.40537	-6.43727	-7.52888	-8.65322	-9.77976	-10.8776	-11.9175	-12.8719	-13.714	-14.4155	-14.946	-15.2736	-15.3681	-15.2055	-14.774	-14.0788	-13.1474	-12.0303	-10.7992	-9.5394	-8.33799	-7.27005	-6.38655	-5.70746	-5.2221	-4.8966	-4.68561	-4.54489	-4.44096	-4.35617	-4.28841	-4.24693	-4.24608	-4.29893
Coper	2.18113	1.64887	1.02729	0.342222	-0.375872	-1.09758	-1.80086	-2.47629	-3.12943	-3.77928	-4.45237	-5.17373	-5.95663	-6.79432	-7.65632	-8.49101	-9.2341	-9.82091	-10.1986	-10.3348	-10.2207	-9.86799	-9.30244	-8.55739	-7.66915	-6.67606	-5.61964	-4.54601	-3.505	-2.5463	-1.71286	-1.03391	-0.519546	-0.159151	0.0758141	0.225119	0.33093	0.429094	0.54269	0.679263	0.832073
Coper	-6.31975	-7.24802	-8.24317	-9.28852	-10.3648	-11.4521	-12.5328	-13.5925	-14.6212	-15.6114	-16.5559	-17.4436	-18.2574	-18.9726	-19.5593	-19.987	-20.2301	-20.2741	-20.1175	-19.7699	-19.2475	-18.5658	-17.7354	-16.7615	-15.6495	-14.4131	-13.0819	-11.7054	-10.3493	-9.08615	-7.98084	-7.07745	-6.38966	-5.89886	-5.55994	-5.31342	-5.10001	-4.87383	-4.61063	-4.30957	-3.98878
Coper	-8.14783	-9.22085	-10.218	-11.1245	-11.935	-12.6569	-13.3092	-13.9167	-14.5036	-15.0858	-15.6671	-16.2375	-16.7758	-17.2525	-17.6351	-17.8922	-17.9995	-17.9457	-17.736	-17.3922	-16.9464	-16.4297	-15.861	-15.2389	-14.5429	-13.7427	-12.8124	-11.7452	-10.5636	-9.32193	-8.09901	-6.9825	-6.04843	-5.34347	-4.87643	-4.62089	-4.52663	-4.53433	-4.58829	-4.6438	-4.66945
Coper	6.49325	5.6526	4.71194	3.66863	2.52462	1.2869	-0.0329984	-1.42021	-2.85798	-4.32868	-5.81388	-7.29346	-8.74379	-10.136	-11.4352	-12.6013	-13.5923	-14.3696	-14.9032	-15.1765	-15.1884	-14.9524	-14.4933	-13.8427	-13.0353	-12.1057	-11.0879	-10.0153	-8.92052	-7.83529	-6.78903	-5.80708	-4.90881	-4.10638	-3.40441	-2.80081	-2.28842	-1.85711	-1.49595	-1.19504	-0.946632
Coper	-6.25349	-7.06277	-7.81475	-8.49697	-9.10486	-9.64093	-10.1129	-10.5314	-10.9074	-11.2505	-11.5686	-11.8675	-12.1511	-12.4217	-12.6788	-12.9172	-13.1244	-13.2784	-13.3471	-13.289	-13.0596	-12.6194	-11.9459	-11.0442	-9.95273	-8.7415	-7.5001	-6.31977	-5.27448	-4.40727	-3.72613	-3.20961	-2.81916	-2.51303	-2.25712	-2.03009	-1.82261	-1.63292	-1.46145	-1.30694	-1.16517
Coper	-1.3664	-2.19406	-2.98054	-3.73502	-4.47251	-5.21	-5.96201	-6.73699	-7.53558	-8.35093	-9.17044	-9.97781	-10.7544	-11.4794	-12.1299	-12.6813	-13.1097	-13.3951	-13.525	-13.4962	-13.3128	-12.9813	-12.506	-11.8858	-11.1172	-10.2014	-9.15241	-8.00343	-6.8063	-5.62505	-4.52456	-3.55829	-2.75887	-2.13384	-1.66741	-1.3269	-1.07184	-0.863274	-0.67113	-0.47844	-0.282032
CON	-2.25928	-3.29425	-4.43832	-5.66833	-6.95065	-8.24479	-9.50895	-10.7066	-11.8123	-12.8158	-13.7217	-14.5465	-15.3109	-16.0307	-16.7082	-17.3265	-17.8499	-18.2286	-18.4085	-18.3424	-17.9992	-17.3705	-16.4721	-15.3424	-14.0384	-12.6296	-11.1897	-9.78776	-8.47991	-7.30257	-6.27064	-5.38054	-4.61741	-3.96358	-3.40543	-2.9364	-2.55568	-2.26419	-2.06009	-1.93606	-1.87945
CON	-1.31966	-1.78255	-2.26383	-2.76379	-3.28354	-3.82552	-4.39425	-4.99704	-5.64397	-6.34645	-7.11405	-7.94975	-8.84439	-9.77188	-10.6866	-11.5246	-12.2104	-12.667	-12.8302	-12.6619	-12.158	-11.3497	-10.2956	-9.06722	-7.7344	-6.35365	-4.96464	-3.59414	-2.26441	-1.00163	0.159919	1.17961	2.01743	2.64346	3.04618	3.2367	3.24736	3.12524	2.92229	2.68506	2.4468
CON	-8.11666	-8.95897	-9.78493	-10.581	-11.3355	-12.039	-12.6851	-13.2722	-13.8037	-14.288	-14.7368	-15.1625	-15.5739	-15.9724	-16.3494	-16.6864	-16.9574	-17.1347	-17.1949	-17.1237	-16.9172	-16.5797	-16.1203	-15.549	-14.877	-14.1181	-13.2931	-12.432	-11.5734	-10.7595	-10.0295	-9.4111	-8.91621	-8.53923	-8.26018	-8.05049	-7.8799	-7.7227	-7.56182	-7.39054	-7.21151
CON	-9.21704	-9.84962	-10.6012	-11.4842	-12.5099	-13.6838	-15.0016	-16.4458	-17.985	-19.576	-21.1686	-22.7112	-24.1562	-25.4644	-26.6059	-27.5601	-28.3139	-28.8585	-29.1864	-29.2896	-29.1577	-28.7803	-28.1502	-27.2706	-26.1621	-24.8676	-23.4522	-21.9963	-20.5834	-19.2852	-18.1491	-17.1916	-16.3999	-15.7403	-15.1705	-14.6518	-14.1575	-13.6766	-13.2121	-12.7759	-12.382
CON	-5.54438	-6.32275	-7.13355	-7.96436	-8.80198	-9.63467	-10.4541	-11.2567	-12.0432	-12.8173	-13.5828	-14.3396	-15.0798	-15.7844	-16.4217	-16.9486	-17.3147	-17.4689	-17.3674	-16.9811	-16.3005	-15.3376	-14.1256	-12.7158	-11.1735	-9.5734	-7.99237	-6.50253	-5.16287	-4.01237	-3.06591	-2.31469	-1.73094	-1.27586	-0.908615	-0.593957	-0.306981	-0.034442	0.226844	0.473324	0.69843
CON	5.6256	5.57368	5.45538	5.26631	5.00499	4.67127	4.26484	3.78439	3.22748	2.59128	1.87398	1.07694	0.207152	-0.720251	-1.6801	-2.63649	-3.54375	-4.34905	-4.99634	-5.43106	-5.6052	-5.48257	-5.04441	-4.29489	-3.26549	-2.01635	-0.632869	0.783295	2.12792	3.30988	4.26504	4.96505	5.41863	5.66552	5.76459	5.77962	5.76616	5.76238	5.78561	5.83438	5.89444
CON	-1.86098	-2.84796	-3.87387	-4.92212	-5.97896	-7.03341	-8.07706	-9.10368	-10.1087	-11.0881	-12.0368	-12.9461	-13.8008	-14.5781	-15.2478	-15.7766	-16.135	-16.3049	-16.2857	-16.0948	-15.7621	-15.3196	-14.7912	-14.1876	-13.5087	-12.7542	-11.9348	-11.0807	-10.2419	-9.47878	-8.8486	-8.39028	-8.11431	-7.9998	-7.99956	-8.05116	-8.09097	-8.06749	-7.9508	-7.73658	-7.44394
CON	5.46431	4.62122	3.75441	2.87292	1.98331	1.08988	0.195119	-0.699913	-1.59488	-2.48908	-3.37966	-4.25921	-5.1134	-5.9196	-6.64747	-7.26208	-7.7288	-8.01848	-8.11069	-7.99385	-7.66252	-7.11399	-6.34726	-5.36648	-4.18854	-2.85184	-1.42159	0.0122128	1.34565	2.47853	3.33407	3.87505	4.11153	4.0983	3.92257	3.68559	3.4827	3.38652	3.43663	3.63703	3.9611
CON	-8.98815	-9.61537	-10.2504	-10.8932	-11.5422	-12.1945	-12.8457	-13.4914	-14.1274	-14.7506	-15.3579	-15.9437	-16.4963	-16.9943	-17.4039	-17.6788	-17.7651	-17.6081	-17.1632	-16.4037	-15.3273	-13.956	-12.3329	-10.5173	-8.57975	-6.59908	-4.6603	-2.85089	-1.25411	0.0608281	1.04944	1.70009	2.03648	2.11301	2.00389	1.78881	1.53885	1.30585	1.11737	0.977444	0.871934
CON	-14.1801	-15.3251	-16.3815	-17.3332	-18.1714	-18.8986	-19.5301	-20.0923	-20.6164	-21.1298	-21.6474	-22.1664	-22.6648	-23.1071	-23.4527	-23.6668	-23.7275	-23.6279	-23.3722	-22.9681	-22.4192	-21.7208	-20.8638	-19.8433	-18.6711	-17.3845	-16.0477	-14.7425	-13.5509	-12.5353	-11.7223	-11.0969	-10.6097	-10.1938	-9.78546	-9.34272	-8.8548	-8.34074	-7.83887	-7.39179	-7.0324
CON	-6.46492	-7.18572	-7.96727	-8.79293	-9.64852	-10.525	-11.4191	-12.3315	-13.263	-14.2107	-15.1644	-16.1048	-17.0044	-17.8296	-18.5444	-19.1154	-19.5156	-19.7285	-19.7499	-19.5871	-19.2558	-18.7767	-18.171	-17.4592	-16.6622	-15.8033	-14.9104	-14.0151	-13.1492	-12.3391	-11.6006	-10.9363	-10.3365	-9.78361	-9.25925	-8.75028	-8.2535	-7.7768	-7.3369	-6.95461	-6.6489
CON	0.393551	-0.345714	-1.14512	-2.00683	-2.93218	-3.92121	-4.97172	-6.07799	-7.22938	-8.409	-9.59318	-10.7516	-11.8486	-12.8452	-13.7028	-14.3866	-14.8702	-15.1395	-15.1948	-15.0491	-14.724	-14.2426	-13.6232	-12.8758	-12.0043	-11.0131	-9.91644	-8.74504	-7.54794	-6.3876	-5.32946	-4.42927	-3.72194	-3.21517	-2.88944	-2.70405	-2.60729	-2.548	-2.48562	-2.39666	-2.27644
CON	-1.7581	-2.08248	-2.46181	-2.92729	-3.50508	-4.21324	-5.06049	-6.04676	-7.16481	-8.40179	-9.73965	-11.1539	-12.6111	-14.0659	-15.4597	-16.7225	-17.7784	-18.5555	-18.9977	-19.0751	-18.7903	-18.177	-17.2928	-16.2066	-14.9869	-13.694	-12.3778	-11.0808	-9.84121	-8.69523	-7.67492	-6.80404	-6.09341	-5.53862	-5.12126	-4.81351	-4.58454	-4.4066	-4.25923	-4.13062	-4.01645
CON	-0.127358	-0.844696	-1.63554	-2.50706	-3.459	-4.48225	-5.56026	-6.67301	-7.80211	-8.9353	-10.0683	-11.2029	-12.3417	-13.4811	-14.6043	-15.6779	-16.6547	-17.4798	-18.1019	-18.4822	-18.6013	-18.4592	-18.0717	-17.465	-16.6719	-15.7309	-14.6883	-13.5984	-12.521	-11.515	-10.6278	-9.88744	-9.29752	-8.83933	-8.47939	-8.18019	-7.91047	-7.6521	-7.40176	-7.16785	-6.96435
CON	0.6377	0.251846	-0.256883	-0.874151	-1.57793	-2.34643	-3.1645	-4.02665	-4.93604	-5.89998	-6.9231	-8.00014	-9.11013	-10.2137	-11.2545	-12.1652	-12.8764	-13.3274	-13.4753	-13.301	-12.8107	-12.0321	-11.0082	-9.79041	-8.43318	-6.9908	-5.51664	-4.06251	-2.67733	-1.40423	-0.27708	0.68249	1.46635	2.07884	2.53393	2.85122	3.05212	3.15672	3.18191	3.14076	3.04277
CON	-11.5804	-12.4663	-13.3545	-14.231	-15.0863	-15.9147	-16.7141	-17.484	-18.2239	-18.9316	-19.603	-20.2314	-20.8077	-21.3213	-21.7604	-22.1137	-22.3715	-22.5271	-22.5774	-22.5214	-22.3575	-22.0796	-21.6741	-21.1215	-20.4015	-19.5023	-18.4305	-17.2179	-15.9217	-14.6182	-13.3904	-12.3144	-11.4472	-10.8195	-10.4335	-10.267	-10.2801	-10.4226	-10.6423	-10.8903	-11.1261
CON	-0.407102	-1.11975	-1.98166	-2.97053	-4.05195	-5.18294	-6.31803	-7.41644	-8.44876	-9.40105	-10.275	-11.0834	-11.8417	-12.5581	-13.2254	-13.8177	-14.2944	-14.6097	-14.7255	-14.6223	-14.3041	-13.796	-13.1356	-12.3631	-11.5134	-10.6147	-9.69023	-8.76395	-7.86383	-7.02208	-6.27137	-5.63875	-5.13969	-4.77445	-4.52797	-4.37317	-4.27664	-4.20507	-4.13106	-4.03687	-3.91575
CON	2.18392	1.62205	0.942421	0.143581	-0.764832	-1.76233	-2.82014	-3.9057	-4.98822	-6.0438	-7.05868	-8.02927	-8.95878	-9.85096	-10.7032	-11.5011	-12.2172	-12.8133	-13.247	-13.4788	-13.4782	-13.2268	-12.7203	-11.9687	-10.9973	-9.84802	-8.57878	-7.26025	-5.96856	-4.7752	-3.73658	-2.88598	-2.23021	-1.75167	-1.41493	-1.17597	-0.991538	-0.826627	-0.65882	-0.47916	-0.290158
CON	-10.602	-11.4165	-12.2331	-13.0224	-13.7552	-14.4087	-14.9703	-15.4403	-15.8328	-16.1729	-16.492	-16.8221	-17.1894	-17.6096	-18.085	-18.6039	-19.1434	-19.6724	-20.1556	-20.5562	-20.8396	-20.9755	-20.9429	-20.7353	-20.3654	-19.8681	-19.2982	-18.7222	-18.2064	-17.8034	-17.5412	-17.4181	-17.405	-17.454	-17.5111	-17.5302	-17.483	-17.3642	-17.1906	-16.9937	-16.8099

## Sheet: Hip inter-exter rotation
group	-200	-190	-180	-170	-160	-150	-140	-130	-120	-110	-100	-90	-80	-70	-60	-50	-40	-30	-20	-10	0	10	20	30	40	50	60	70	80	90	100	110	120	130	140	150	160	170	180	190	200
CAI	-15.3511	-15.0548	-14.924	-14.9416	-15.0741	-15.2784	-15.5129	-15.746	-15.9628	-16.1651	-16.3656	-16.5778	-16.8047	-17.0312	-17.2239	-17.3386	-17.3355	-17.196	-16.9327	-16.5907	-16.2353	-15.9341	-15.7393	-15.6799	-15.7647	-15.9949	-16.3755	-16.9194	-17.6388	-18.5291	-19.5528	-20.6347	-21.6709	-22.5526	-23.1941	-23.5566	-23.6573	-23.5637	-23.3724	-23.1831	-23.0738
CAI	-31.7282	-32.3393	-33.0034	-33.7226	-34.4935	-35.2993	-36.1044	-36.8523	-37.4704	-37.8797	-38.0083	-37.8033	-37.2403	-36.3262	-35.0983	-33.6199	-31.9758	-30.2669	-28.6049	-27.1039	-25.8694	-24.9853	-24.502	-24.4289	-24.7354	-25.3567	-26.2041	-27.1748	-28.16	-29.0526	-29.757	-30.202	-30.3553	-30.2329	-29.8986	-29.4495	-28.9917	-28.6111	-28.3511	-28.2046	-28.1214
CAI	-2.33803	-2.32465	-2.2198	-2.03506	-1.79251	-1.52433	-1.27081	-1.07639	-0.983381	-1.02424	-1.21337	-1.54003	-1.96427	-2.41806	-2.81341	-3.05806	-3.07674	-2.83333	-2.34678	-1.69363	-0.993707	-0.38131	0.0293137	0.172003	0.0399299	-0.323423	-0.848376	-1.46689	-2.13201	-2.82179	-3.52833	-4.23974	-4.9252	-5.53099	-5.98956	-6.23781	-6.23684	-5.98568	-5.52411	-4.92407	-4.27291
CAI	-9.90345	-9.54156	-9.2413	-9.05387	-9.03141	-9.2164	-9.63068	-10.2671	-11.0861	-12.019	-12.9769	-13.8634	-14.5881	-15.0783	-15.2862	-15.1929	-14.8086	-14.1698	-13.3354	-12.3795	-11.3818	-10.4162	-9.54023	-8.78824	-8.17185	-7.68793	-7.33104	-7.10449	-7.02421	-7.11266	-7.38507	-7.8341	-8.42023	-9.07305	-9.70385	-10.2256	-10.5731	-10.7173	-10.6688	-10.4706	-10.1834
CAI	-18.8572	-19.4869	-20.1139	-20.7301	-21.3267	-21.897	-22.4391	-22.9578	-23.4633	-23.9669	-24.4751	-24.9825	-25.4668	-25.887	-26.1888	-26.3145	-26.2172	-25.8754	-25.3033	-24.5538	-23.712	-22.8807	-22.1614	-21.6367	-21.3576	-21.3392	-21.5644	-21.9924	-22.5687	-23.2339	-23.9287	-24.599	-25.1991	-25.6969	-26.078	-26.3479	-26.5292	-26.6553	-26.7604	-26.8704	-26.9974
CAI	-25.1355	-26.2649	-27.3449	-28.3329	-29.1768	-29.8145	-30.1789	-30.2064	-29.8465	-29.0724	-27.8869	-26.3271	-24.4639	-22.398	-20.2521	-18.1599	-16.2533	-14.6497	-13.4407	-12.6839	-12.3981	-12.5628	-13.1215	-13.9915	-15.0765	-16.2814	-17.5236	-18.7379	-19.8752	-20.895	-21.7601	-22.4334	-22.8824	-23.0866	-23.0461	-22.7858	-22.3538	-21.8126	-21.2268	-20.6506	-20.1184
CAI	-10.1457	-11.1013	-12.021	-12.8558	-13.5713	-14.1498	-14.59	-14.9058	-15.1227	-15.2693	-15.3656	-15.4102	-15.372	-15.1915	-14.7935	-14.1097	-13.1055	-11.8013	-10.2817	-8.68692	-7.1871	-5.94466	-5.0763	-4.62656	-4.56207	-4.7886	-5.1846	-5.63944	-6.08314	-6.49792	-6.90887	-7.35817	-7.87391	-8.44619	-9.02041	-9.51108	-9.83056	-9.92071	-9.77351	-9.43253	-8.97583
CAI	-20.805	-20.4251	-19.9794	-19.5401	-19.1715	-18.9184	-18.8	-18.8097	-18.9203	-19.0936	-19.2892	-19.4721	-19.6164	-19.7049	-19.7257	-19.6688	-19.5238	-19.282	-18.9406	-18.5078	-18.0057	-17.4674	-16.9295	-16.4223	-15.9627	-15.5535	-15.192	-14.8817	-14.6437	-14.5178	-14.5512	-14.7772	-15.1927	-15.7441	-16.3297	-16.8197	-17.0878	-17.0445	-16.6606	-15.9751	-15.0856
CAI	-8.9308	-9.06161	-9.22292	-9.4316	-9.69682	-10.0164	-10.3767	-10.7562	-11.1309	-11.4797	-11.7862	-12.038	-12.2225	-12.3223	-12.3139	-12.1698	-11.8661	-11.3947	-10.7736	-10.0521	-9.30732	-8.63066	-8.1082	-7.80075	-7.72983	-7.87474	-8.18255	-8.58838	-9.03977	-9.51649	-10.0379	-10.6541	-11.4232	-12.3825	-13.5245	-14.7884	-16.0702	-17.2485	-18.2173	-18.9119	-19.3216
CAI	-16.159	-16.6273	-17.2164	-17.924	-18.7205	-19.5501	-20.3398	-21.0126	-21.5026	-21.7678	-21.7963	-21.6043	-21.2261	-20.6987	-20.0467	-19.2738	-18.3636	-17.2928	-16.0516	-14.6654	-13.2071	-11.7936	-10.5651	-9.65226	-9.14413	-9.0682	-9.39021	-10.0314	-10.8938	-11.8824	-12.915	-13.9213	-14.8346	-15.5873	-16.1127	-16.3562	-16.289	-15.9185	-15.2905	-14.4808	-13.5801
CAI	-9.96784	-10.1923	-10.4008	-10.5782	-10.7027	-10.7387	-10.633	-10.3195	-9.73416	-8.83581	-7.62616	-6.16039	-4.54338	-2.91122	-1.40357	-0.135331	0.82292	1.45023	1.76564	1.80852	1.6168	1.21071	0.586863	-0.27616	-1.40302	-2.80313	-4.45631	-6.30952	-8.28621	-10.3028	-12.2833	-14.1656	-15.9015	-17.4544	-18.8014	-19.9358	-20.8688	-21.627	-22.2444	-22.7544	-23.1839
CAI	-11.2917	-11.3311	-11.5526	-11.9199	-12.3791	-12.864	-13.3025	-13.6265	-13.7811	-13.7326	-13.4714	-13.0093	-12.3703	-11.5794	-10.6532	-9.59796	-8.41858	-7.13394	-5.7936	-4.48494	-3.32406	-2.43	-1.89093	-1.73691	-1.93293	-2.39731	-3.03828	-3.79156	-4.64059	-5.60921	-6.73019	-8.00531	-9.37664	-10.7234	-11.8871	-12.7144	-13.102	-13.0262	-12.5486	-11.7974	-10.9327
CAI	-15.5587	-14.9781	-14.4825	-14.2145	-14.2963	-14.7977	-15.7141	-16.9619	-18.394	-19.8292	-21.0892	-22.0308	-22.567	-22.6725	-22.3792	-21.7651	-20.9429	-20.0503	-19.237	-18.6463	-18.3913	-18.5311	-19.0591	-19.9122	-20.9984	-22.2331	-23.564	-24.9745	-26.4629	-28.012	-29.5643	-31.0183	-32.2468	-33.131	-33.5934	-33.619	-33.2571	-32.6047	-31.7797	-30.8925	-30.0254
CAI	-21.8397	-21.7068	-21.4958	-21.1514	-20.6464	-19.9866	-19.2069	-18.3628	-17.519	-16.7375	-16.0684	-15.5417	-15.1627	-14.909	-14.7335	-14.5727	-14.3628	-14.0611	-13.6657	-13.2265	-12.8409	-12.6323	-12.719	-13.1833	-14.0542	-15.309	-16.8894	-18.723	-20.738	-22.8659	-25.0333	-27.1514	-29.1134	-30.8031	-32.1138	-32.9697	-33.3421	-33.2543	-32.7744	-31.9991	-31.0342
CAI	-41.4576	-42.1696	-42.9441	-43.7058	-44.3705	-44.8639	-45.1402	-45.1917	-45.0467	-44.7543	-44.3643	-43.9097	-43.3984	-42.8166	-42.1406	-41.3525	-40.4537	-39.4729	-38.4675	-37.517	-36.7098	-36.1268	-35.8248	-35.8248	-36.1101	-36.6343	-37.336	-38.1561	-39.049	-39.9864	-40.9504	-41.9228	-42.874	-43.7596	-44.5256	-45.1207	-45.5111	-45.6911	-45.6848	-45.5396	-45.3138
CAI	-19.7221	-20.2786	-20.8977	-21.5725	-22.2557	-22.8548	-23.2423	-23.2823	-22.8643	-21.9343	-20.5126	-18.6918	-16.6151	-14.444	-12.3255	-10.3727	-8.66306	-7.25137	-6.18742	-5.5252	-5.3159	-5.58677	-6.31716	-7.42684	-8.78644	-10.2489	-11.6895	-13.0377	-14.286	-15.4727	-16.6471	-17.8323	-19.0024	-20.0814	-20.9647	-21.5508	-21.7721	-21.6125	-21.1085	-20.3358	-19.3875
CAI	-9.13954	-10.0603	-11.1702	-12.3938	-13.6342	-14.7895	-15.7725	-16.5274	-17.042	-17.3497	-17.52	-17.6388	-17.7829	-17.9957	-18.2737	-18.5681	-18.8042	-18.9129	-18.8607	-18.6699	-18.4174	-18.2153	-18.1795	-18.4	-18.923	-19.7474	-20.8342	-22.1171	-23.513	-24.9267	-26.2559	-27.3984	-28.264	-28.7884	-28.9445	-28.7464	-28.2438	-27.51	-26.6252	-25.6629	-24.6801
CAI	-29.5328	-30.0342	-30.5742	-31.0642	-31.4148	-31.555	-31.4494	-31.1062	-30.5764	-29.9409	-29.2915	-28.7067	-28.2337	-27.8784	-27.6109	-27.3839	-27.1583	-26.9282	-26.7321	-26.6469	-26.7639	-27.1561	-27.8489	-28.8067	-29.9389	-31.1242	-32.2427	-33.2053	-33.9707	-34.5467	-34.9781	-35.3261	-35.6465	-35.9735	-36.312	-36.6387	-36.911	-37.0789	-37.097	-36.9337	-36.5768
CAI	-30.7459	-31.0264	-31.3039	-31.5088	-31.5703	-31.4268	-31.0365	-30.384	-29.4833	-28.3777	-27.1334	-25.8301	-24.5474	-23.3491	-22.271	-21.3165	-20.4644	-19.6889	-18.9839	-18.3809	-17.9492	-17.7745	-17.9246	-18.4178	-19.2104	-20.2119	-21.3189	-22.4526	-23.58	-24.7091	-25.8627	-27.0432	-28.2086	-29.2701	-30.1127	-30.6305	-30.7608	-30.5047	-29.928	-29.142	-28.2742
Coper	-12.7984	-13.5848	-14.288	-14.8344	-15.1563	-15.1975	-14.9206	-14.3147	-13.402	-12.2412	-10.9239	-9.56379	-8.27743	-7.1622	-6.27737	-5.63577	-5.21054	-4.95546	-4.83089	-4.82395	-4.9535	-5.25759	-5.77014	-6.49934	-7.41899	-8.47696	-9.61546	-10.7919	-11.9891	-13.2107	-14.4647	-15.7439	-17.0143	-18.2169	-19.2814	-20.1465	-20.7772	-21.1728	-21.3639	-21.4003	-21.3353
Coper	-22.5445	-22.2641	-21.9505	-21.6043	-21.2389	-20.882	-20.5742	-20.3647	-20.3046	-20.4383	-20.7938	-21.3737	-22.1477	-23.0493	-23.9787	-24.8128	-25.4235	-25.7002	-25.5728	-25.0287	-24.1202	-22.9585	-21.6975	-20.5097	-19.56	-18.9796	-18.8461	-19.1706	-19.895	-20.9031	-22.0428	-23.1568	-24.1135	-24.8318	-25.2906	-25.5238	-25.5998	-25.5967	-25.5768	-25.5718	-25.5796
Coper	-23.4501	-23.5419	-23.7684	-24.1066	-24.5176	-24.9521	-25.3607	-25.7028	-25.9544	-26.1099	-26.1793	-26.1806	-26.1296	-26.0316	-25.8777	-25.6477	-25.3199	-24.8832	-24.3493	-23.759	-23.18	-22.697	-22.3958	-22.3455	-22.5837	-23.1075	-23.8722	-24.7969	-25.7778	-26.7059	-27.486	-28.0534	-28.3826	-28.4882	-28.418	-28.2396	-28.0263	-27.8435	-27.7384	-27.7356	-27.8368
Coper	-37.0255	-36.7742	-36.4688	-36.1386	-35.7923	-35.4147	-34.971	-34.4179	-33.7194	-32.8611	-31.8591	-30.7593	-29.6274	-28.5331	-27.5335	-26.662	-25.9262	-25.3155	-24.8144	-24.4154	-24.1262	-23.9668	-23.9601	-24.1184	-24.4331	-24.8727	-25.3886	-25.9277	-26.4461	-26.9189	-27.3431	-27.7323	-28.1069	-28.4823	-28.86	-29.2243	-29.5446	-29.7832	-29.9043	-29.8831	-29.7106
Coper	-10.7863	-10.9994	-11.1375	-11.1958	-11.1877	-11.1459	-11.1204	-11.1709	-11.3572	-11.7253	-12.2935	-13.0409	-13.9015	-14.7678	-15.5047	-15.9742	-16.066	-15.7276	-14.9838	-13.937	-12.7476	-11.5975	-10.6481	-10.0078	-9.71822	-9.76194	-10.0841	-10.6167	-11.2953	-12.0616	-12.8572	-13.6158	-14.2617	-14.7184	-14.9247	-14.8513	-14.5097	-13.9502	-13.2481	-12.485	-11.7309
Coper	-14.8348	-15.4358	-15.8778	-16.1113	-16.1021	-15.8403	-15.3474	-14.6769	-13.9087	-13.1381	-12.459	-11.9466	-11.6434	-11.5509	-11.6321	-11.821	-12.0394	-12.214	-12.2915	-12.2476	-12.0892	-11.8491	-11.5767	-11.3274	-11.1532	-11.0967	-11.188	-11.4449	-11.8721	-12.4598	-13.1805	-13.9873	-14.8154	-15.5908	-16.2421	-16.7145	-16.9796	-17.0401	-16.9278	-16.6958	-16.4064
Coper	-0.934028	-2.28703	-3.5644	-4.76946	-5.92397	-7.05704	-8.18776	-9.30733	-10.3673	-11.2796	-11.9308	-12.2084	-12.033	-11.3861	-10.3253	-8.98064	-7.53018	-6.16296	-5.03849	-4.2562	-3.84414	-3.77035	-3.97125	-4.38442	-4.97098	-5.71767	-6.61876	-7.64832	-8.73889	-9.77921	-10.6347	-11.1828	-11.3495	-11.1308	-10.593	-9.84987	-9.02947	-8.24062	-7.55156	-6.98509	-6.52829
Coper	-21.186	-21.6528	-21.9529	-22.0689	-22.0077	-21.7982	-21.485	-21.1192	-20.7482	-20.4063	-20.108	-19.8454	-19.5901	-19.3005	-18.9344	-18.4635	-17.8877	-17.2431	-16.5997	-16.0482	-15.6784	-15.5553	-15.7029	-16.0998	-16.6897	-17.3999	-18.1617	-18.9229	-19.6506	-20.3251	-20.931	-21.4514	-21.868	-22.1666	-22.3436	-22.4091	-22.3855	-22.3001	-22.1774	-22.0327	-21.8702
Coper	-26.8858	-27.5002	-27.9579	-28.1955	-28.1633	-27.8361	-27.2188	-26.3455	-25.2734	-24.0741	-22.8239	-21.5955	-20.4507	-19.435	-18.574	-17.8736	-17.3232	-16.9054	-16.6053	-16.4204	-16.3624	-16.4516	-16.7038	-17.115	-17.6516	-18.252	-18.8389	-19.3421	-19.7209	-19.9797	-20.1695	-20.3735	-20.681	-21.1594	-21.8325	-22.6738	-23.6142	-24.5628	-25.4302	-26.1491	-26.6844
Coper	-3.18022	-3.27643	-3.4681	-3.75895	-4.1351	-4.57183	-5.04269	-5.52718	-6.01349	-6.49463	-6.95912	-7.37992	-7.70696	-7.86798	-7.78045	-7.37302	-6.61124	-5.51894	-4.18704	-2.76475	-1.4339	-0.372864	0.279836	0.452282	0.149988	-0.550387	-1.52105	-2.61067	-3.67275	-4.5888	-5.28213	-5.72114	-5.9133	-5.89318	-5.7088	-5.40955	-5.03786	-4.6252	-4.19178	-3.74882	-3.30212
Coper	-21.3953	-21.707	-21.9768	-22.1659	-22.238	-22.1687	-21.9516	-21.6018	-21.1528	-20.6493	-20.1363	-19.6466	-19.1908	-18.7522	-18.2895	-17.7489	-17.0824	-16.2695	-15.3329	-14.343	-13.4062	-12.6399	-12.1424	-11.9676	-12.1161	-12.5419	-13.1718	-13.9276	-14.7423	-15.568	-16.3735	-17.1368	-17.8357	-18.443	-18.9261	-19.2529	-19.3997	-19.3577	-19.1371	-18.7653	-18.2815
Coper	-16.8051	-17.2492	-17.7625	-18.291	-18.781	-19.1859	-19.4732	-19.6308	-19.6702	-19.6248	-19.5413	-19.4649	-19.4206	-19.3986	-19.3502	-19.1994	-18.8687	-18.3125	-17.5444	-16.6468	-15.7568	-15.0326	-14.6114	-14.5752	-14.9345	-15.6368	-16.591	-17.698	-18.8744	-20.0622	-21.2238	-22.329	-23.3418	-24.2151	-24.8953	-25.3337	-25.5002	-25.393	-25.0396	-24.4911	-23.8097
Coper	-14.2966	-14.5042	-14.745	-15.0468	-15.424	-15.8674	-16.34	-16.7806	-17.1139	-17.2674	-17.186	-16.8441	-16.2485	-15.4345	-14.4553	-13.3696	-12.2327	-11.0916	-9.98643	-8.95425	-8.03187	-7.25536	-6.65608	-6.25612	-6.06661	-6.09019	-6.32566	-6.7701	-7.4146	-8.23387	-9.17459	-10.1505	-11.0494	-11.7532	-12.1637	-12.226	-11.941	-11.3631	-10.585	-9.71562	-8.85872
Coper	-41.3184	-41.9838	-42.6561	-43.2811	-43.7831	-44.0758	-44.0815	-43.7532	-43.0933	-42.1614	-41.0667	-39.9453	-38.9289	-38.1118	-37.5297	-37.1558	-36.917	-36.7241	-36.5069	-36.2406	-35.9548	-35.7235	-35.6399	-35.7867	-36.2129	-36.9232	-37.882	-39.0266	-40.2828	-41.577	-42.8422	-44.0207	-45.065	-45.94	-46.6257	-47.1193	-47.434	-47.5961	-47.6385	-47.5956	-47.4976
Coper	-26.7158	-27.1328	-27.5652	-27.9603	-28.2589	-28.4062	-28.363	-28.1147	-27.6758	-27.0861	-26.4019	-25.6813	-24.9702	-24.2925	-23.6483	-23.0214	-22.3931	-21.7579	-21.1335	-20.5619	-20.0997	-19.8015	-19.7033	-19.8129	-20.1111	-20.563	-21.1337	-21.8005	-22.5554	-23.3975	-24.3189	-25.2925	-26.2682	-27.1805	-27.9641	-28.5708	-28.9815	-29.2088	-29.2903	-29.2771	-29.2207
Coper	-21.7158	-21.7052	-21.7288	-21.7805	-21.85	-21.9283	-22.0114	-22.0999	-22.1952	-22.2946	-22.3898	-22.4679	-22.5149	-22.5186	-22.4675	-22.3502	-22.1543	-21.8713	-21.5047	-21.0791	-20.6454	-20.2771	-20.0581	-20.0625	-20.3349	-20.8756	-21.6394	-22.5456	-23.4982	-24.4065	-25.2023	-25.8504	-26.3488	-26.7211	-27.003	-27.2275	-27.4125	-27.5561	-27.6384	-27.6294	-27.5006
Coper	-21.5502	-22.6156	-23.7731	-24.9694	-26.1428	-27.2275	-28.1585	-28.8767	-29.3329	-29.4931	-29.3423	-28.8874	-28.1577	-27.2035	-26.0909	-24.8949	-23.6916	-22.5513	-21.5332	-20.6826	-20.0298	-19.5907	-19.3674	-19.3498	-19.5169	-19.8395	-20.2822	-20.8072	-21.3764	-21.9544	-22.5094	-23.0146	-23.4477	-23.7919	-24.0351	-24.1709	-24.1985	-24.1229	-23.9539	-23.7054	-23.3938
Coper	-26.7937	-28.8467	-30.6623	-32.105	-33.0708	-33.5051	-33.4122	-32.8516	-31.923	-30.7436	-29.4232	-28.0442	-26.6521	-25.2575	-23.8481	-22.4065	-20.9275	-19.4301	-17.9624	-16.598	-15.4282	-14.5492	-14.0501	-14.0005	-14.4387	-15.3619	-16.7192	-18.4102	-20.2927	-22.1993	-23.9618	-25.437	-26.5278	-27.1937	-27.4499	-27.3543	-26.9888	-26.4388	-25.7784	-25.0611	-24.3199
Coper	-15.1461	-14.8815	-14.6423	-14.4535	-14.3204	-14.2284	-14.1522	-14.068	-13.9665	-13.8592	-13.7768	-13.7576	-13.8316	-14.0056	-14.2554	-14.5291	-14.7627	-14.903	-14.929	-14.8655	-14.7806	-14.7686	-14.9221	-15.3043	-15.9302	-16.7637	-17.7309	-18.7459	-19.7369	-20.6666	-21.5354	-22.37	-23.2006	-24.0374	-24.8563	-25.5994	-26.1899	-26.5542	-26.6438	-26.449	-26.0011
CON	-19.9739	-21.5369	-23.0549	-24.4173	-25.5154	-26.2624	-26.6058	-26.5329	-26.0686	-25.2695	-24.2145	-22.9959	-21.7087	-20.4401	-19.2585	-18.2059	-17.2964	-16.5211	-15.8606	-15.2986	-14.8337	-14.4823	-14.2747	-14.246	-14.4271	-14.838	-15.4842	-16.3529	-17.4069	-18.5796	-19.7733	-20.8684	-21.7421	-22.2949	-22.4734	-22.2824	-21.7792	-21.054	-20.2026	-19.3025	-18.3999
CON	-4.62201	-4.32262	-4.14086	-4.09746	-4.20537	-4.46546	-4.86486	-5.37896	-5.97651	-6.62584	-7.29934	-7.97401	-8.62771	-9.23273	-9.75011	-10.1289	-10.3131	-10.2566	-9.94192	-9.39752	-8.70422	-7.98741	-7.39471	-7.06486	-7.09695	-7.52857	-8.32824	-9.40319	-10.6201	-11.8334	-12.9152	-13.7798	-14.3964	-14.7874	-15.0119	-15.1408	-15.2306	-15.3065	-15.3587	-15.3519	-15.2443
CON	-20.0781	-20.4638	-20.8166	-21.1184	-21.35	-21.4958	-21.5488	-21.513	-21.4041	-21.2463	-21.0668	-20.8884	-20.7205	-20.553	-20.3547	-20.0779	-19.6708	-19.0941	-18.337	-17.4286	-16.4393	-15.4717	-14.6418	-14.0564	-13.7914	-13.8777	-14.2976	-14.9932	-15.8833	-16.8825	-17.9183	-18.9393	-19.9149	-20.828	-21.6671	-22.4198	-23.074	-23.6212	-24.0634	-24.4151	-24.7022
CON	-22.0205	-22.6576	-23.4815	-24.4895	-25.636	-26.8269	-27.9293	-28.7931	-29.2788	-29.2848	-28.7668	-27.7456	-26.303	-24.5678	-22.6962	-20.8514	-19.185	-17.8224	-16.8524	-16.3202	-16.2248	-16.5195	-17.1197	-17.917	-18.7993	-19.673	-20.4792	-21.1993	-21.8462	-22.4453	-23.0121	-23.5368	-23.9813	-24.2897	-24.4067	-24.2961	-23.9528	-23.404	-22.7013	-21.9079	-21.086
CON	-13.1822	-12.9355	-12.9371	-13.2031	-13.6871	-14.285	-14.8544	-15.2455	-15.3337	-15.0463	-14.375	-13.372	-12.1329	-10.7717	-9.39776	-8.0995	-6.93959	-5.95887	-5.18502	-4.64025	-4.34373	-4.3083	-4.53428	-5.00499	-5.68797	-6.54259	-7.53109	-8.62722	-9.81711	-11.0904	-12.425	-13.7728	-15.0551	-16.1717	-17.023	-17.536	-17.6846	-17.4961	-17.0416	-16.4144	-15.7049
CON	-20.1365	-20.5751	-21.1302	-21.8106	-22.6073	-23.4895	-24.4057	-25.289	-26.0663	-26.6678	-27.036	-27.132	-26.9384	-26.4604	-25.7242	-24.776	-23.6796	-22.5142	-21.3691	-20.3375	-19.5058	-18.9427	-18.6875	-18.7434	-19.0776	-19.6293	-20.3233	-21.0866	-21.8599	-22.6036	-23.2946	-23.919	-24.4636	-24.9119	-25.2451	-25.4471	-25.5112	-25.4424	-25.257	-24.9773	-24.6256
CON	-13.1141	-12.2881	-11.6953	-11.4421	-11.5836	-12.1089	-12.9421	-13.9584	-15.0118	-15.964	-16.7083	-17.1819	-17.3671	-17.2839	-16.9797	-16.5212	-15.9894	-15.4763	-15.0783	-14.8828	-14.949	-15.2884	-15.8535	-16.5445	-17.2334	-17.8001	-18.1686	-18.3279	-18.3303	-18.2679	-18.2349	-18.2919	-18.4432	-18.6369	-18.7848	-18.7935	-18.5952	-18.1665	-17.5307	-16.7462	-15.8871
CON	-26.1424	-26.36	-26.5351	-26.6703	-26.7535	-26.7554	-26.6335	-26.3427	-25.8485	-25.1364	-24.2168	-23.1226	-21.9027	-20.6145	-19.3179	-18.0735	-16.9431	-15.9896	-15.2727	-14.8404	-14.7166	-14.8915	-15.3211	-15.9368	-16.6658	-17.4534	-18.2784	-19.1551	-20.1192	-21.2046	-22.4193	-23.7319	-25.0728	-26.3499	-27.4718	-28.3704	-29.0132	-29.4058	-29.5822	-29.591	-29.4819
CON	-13.4941	-13.1781	-13.0386	-13.0663	-13.2407	-13.5285	-13.8853	-14.2604	-14.6023	-14.8655	-15.0151	-15.0283	-14.8952	-14.617	-14.2057	-13.6865	-13.1024	-12.5185	-12.0232	-11.7203	-11.711	-12.0695	-12.8199	-13.9234	-15.284	-16.7713	-18.2547	-19.6361	-20.8708	-21.9678	-22.9718	-23.9336	-24.881	-25.8017	-26.6434	-27.3306	-27.7888	-27.9692	-27.8622	-27.4989	-26.9401
CON	-31.4015	-31.5835	-31.8134	-32.0909	-32.4096	-32.7611	-33.1407	-33.5531	-34.0134	-34.5409	-35.1464	-35.8178	-36.51	-37.1456	-37.6279	-37.8641	-37.7902	-37.3904	-36.7035	-35.8159	-34.8433	-33.9067	-33.1112	-32.5306	-32.2022	-32.1306	-32.2977	-32.6747	-33.2307	-33.9345	-34.7499	-35.629	-36.5085	-37.314	-37.9721	-38.4258	-38.6493	-38.6547	-38.4884	-38.219	-37.9197
CON	5.77257	5.49344	5.07337	4.54929	3.95847	3.33195	2.69116	2.04886	1.41471	0.803344	0.242334	-0.223392	-0.533072	-0.618534	-0.418443	0.104516	0.947798	2.05934	3.33831	4.64812	5.83997	6.7812	7.38029	7.60106	7.462	7.0224	6.3614	5.55791	4.67804	3.77251	2.88242	2.04805	1.31502	0.733778	0.35181	0.201524	0.288737	0.586664	1.0383	1.56709	2.09281
CON	-20.7608	-21.2048	-21.7064	-22.247	-22.7986	-23.3255	-23.7881	-24.1491	-24.3794	-24.4631	-24.3993	-24.2016	-23.8949	-23.5118	-23.0893	-22.6669	-22.2858	-21.9877	-21.8134	-21.7992	-21.9724	-22.3445	-22.9067	-23.6264	-24.4483	-25.3009	-26.1076	-26.803	-27.3471	-27.7354	-27.9981	-28.1873	-28.3562	-28.5382	-28.7335	-28.9084	-29.0083	-28.9776	-28.779	-28.4049	-27.8779
CON	-14.3875	-14.3483	-14.487	-14.8229	-15.3485	-16.028	-16.8044	-17.6122	-18.3945	-19.1146	-19.7616	-20.3434	-20.8727	-21.3476	-21.7377	-21.9806	-21.9933	-21.6994	-21.0607	-20.1052	-18.9365	-17.7206	-16.6505	-15.9006	-15.5867	-15.7441	-16.3295	-17.2428	-18.3588	-19.5558	-20.7336	-21.8198	-22.7664	-23.5434	-24.1331	-24.5274	-24.7292	-24.7526	-24.6232	-24.3745	-24.0433
CON	-7.69091	-8.61455	-9.82422	-11.2167	-12.6719	-14.0702	-15.3088	-16.3129	-17.0407	-17.4813	-17.6477	-17.5671	-17.2719	-16.7916	-16.151	-15.3713	-14.4775	-13.5073	-12.5184	-11.5893	-10.8105	-10.2664	-10.0142	-10.0675	-10.3939	-10.9274	-11.5907	-12.3188	-13.0711	-13.8292	-14.5825	-15.3097	-15.968	-16.4946	-16.8213	-16.8948	-16.6942	-16.2388	-15.5827	-14.7986	-13.9581
CON	-16.2671	-17.9826	-19.6613	-21.1504	-22.296	-22.9713	-23.1017	-22.6816	-21.7766	-20.5125	-19.0515	-17.5603	-16.1775	-14.9876	-14.0092	-13.1994	-12.477	-11.7562	-10.9825	-10.1589	-9.35255	-8.67943	-8.27132	-8.23629	-8.62565	-9.41781	-10.5228	-11.8042	-13.1103	-14.3036	-15.2832	-15.9933	-16.4217	-16.5898	-16.5397	-16.322	-15.9859	-15.574	-15.1192	-14.6449	-14.1666
CON	-27.1674	-25.6091	-24.043	-22.5942	-21.3839	-20.5102	-20.0304	-19.9531	-20.2379	-20.8046	-21.5487	-22.359	-23.1333	-23.7904	-24.2768	-24.5695	-24.6767	-24.6377	-24.5206	-24.4169	-24.4303	-24.6611	-25.1872	-26.047	-27.2281	-28.6662	-30.2537	-31.8587	-33.3497	-34.6219	-35.6185	-36.3426	-36.8537	-37.2508	-37.6443	-38.1255	-38.7423	-39.4889	-40.3115	-41.127	-41.8487
CON	-8.40615	-8.0971	-8.08128	-8.3635	-8.91291	-9.66047	-10.5033	-11.3165	-11.9724	-12.3618	-12.4147	-12.1127	-11.4906	-10.6258	-9.62106	-8.58376	-7.61115	-6.78343	-6.16499	-5.80954	-5.76311	-6.06104	-6.71849	-7.71853	-9.00422	-10.4801	-12.0254	-13.5157	-14.8477	-15.9576	-16.8282	-17.4819	-17.9636	-18.3193	-18.5804	-18.7555	-18.8351	-18.8012	-18.6407	-18.3538	-17.9574
CON	-17.4066	-18.1844	-19.185	-20.3153	-21.465	-22.5172	-23.3606	-23.9	-24.0648	-23.8157	-23.148	-22.092	-20.7099	-19.0898	-17.3366	-15.5639	-13.8881	-12.4242	-11.2834	-10.5672	-10.357	-10.6985	-11.5864	-12.9569	-14.6947	-16.6541	-18.6888	-20.6787	-22.5443	-24.2437	-25.7589	-27.0783	-28.1859	-29.0615	-29.6884	-30.0646	-30.2083	-30.156	-29.9532	-29.6427	-29.2554
CON	-27.2726	-27.3612	-27.5834	-27.8402	-28.0287	-28.0587	-27.8682	-27.4321	-26.7651	-25.9163	-24.9576	-23.9693	-23.0249	-22.1808	-21.4713	-20.9118	-20.5064	-20.2566	-20.168	-20.2507	-20.5145	-20.9606	-21.5747	-22.3251	-23.1682	-24.0597	-24.9674	-25.8784	-26.7977	-27.7347	-28.6846	-29.6123	-30.4466	-31.0915	-31.45	-31.4522	-31.0767	-30.3576	-29.3757	-28.2371	-27.0495

## Sheet: Hip flex-ext
group	-200	-190	-180	-170	-160	-150	-140	-130	-120	-110	-100	-90	-80	-70	-60	-50	-40	-30	-20	-10	0	10	20	30	40	50	60	70	80	90	100	110	120	130	140	150	160	170	180	190	200
CAI	36.9723	37.0175	36.8628	36.5304	36.0537	35.4713	34.8208	34.1338	33.4319	32.7265	32.0191	31.3067	30.588	29.8722	29.1879	28.589	28.1552	27.9838	28.173	28.7997	29.8974	31.4418	33.3498	35.494	37.7284	39.9168	41.9579	43.7974	45.4279	46.8773	48.191	49.4148	50.5814	51.7045	52.7798	53.7905	54.7151	55.5349	56.2392	56.827	57.3065
CAI	21.837	23.2537	24.737	26.1839	27.4953	28.5831	29.376	29.8197	29.877	29.5265	28.7627	27.5978	26.0657	24.2257	22.1664	20.0057	17.8859	15.9633	14.3913	13.2994	12.772	12.8321	13.4355	14.4774	15.8122	17.2816	18.7427	20.0895	21.2623	22.2439	23.0463	23.6937	24.2076	24.5989	24.8677	25.0088	25.0195	24.9057	24.684	24.3787	24.0162
CAI	23.5043	23.4803	23.2477	22.84	22.306	21.701	21.0774	20.4772	19.9267	19.435	18.995	18.5881	18.1894	17.7746	17.3272	16.8466	16.3554	15.9045	15.5721	15.455	15.6503	16.2312	17.2222	18.583	20.2072	21.9397	23.6072	25.0553	26.1789	26.939	27.3606	27.5164	27.5007	27.4028	27.2873	27.1847	27.0932	26.9892	26.8406	26.6209	26.3183
CAI	11.6787	13.0068	14.5107	16.1304	17.7815	19.3605	20.755	21.8584	22.5858	22.8873	22.7557	22.2261	21.3686	20.2758	19.0487	17.7855	16.5749	15.4956	14.6194	14.0148	13.7469	13.8711	14.4207	15.3922	16.7351	18.3509	20.1049	21.849	23.4481	24.8039	25.8679	26.6412	27.164	27.4967	27.7016	27.8281	27.9043	27.9378	27.9205	27.8378	27.6764
CAI	33.7958	33.9239	33.8874	33.6892	33.345	32.8798	32.3234	31.7054	31.05	30.3735	29.6845	28.9867	28.2855	27.5952	26.9458	26.3861	25.9823	25.8101	25.9414	26.4303	27.3005	28.5388	30.0961	31.8962	33.8489	35.8641	37.8636	39.7892	41.6044	43.2932	44.8552	46.2995	47.6388	48.8843	50.0435	51.1189	52.11	53.0146	53.8319	54.5633	55.2132
CAI	30.8525	32.0764	33.242	34.3128	35.2441	35.9843	36.4798	36.6839	36.5648	36.1137	35.3483	34.3156	33.0897	31.7691	30.4699	29.3166	28.4301	27.9129	27.8346	28.2194	29.0395	30.2168	31.633	33.1477	34.6214	35.9359	37.0105	37.8083	38.3333	38.6196	38.7176	38.6795	38.5488	38.3543	38.1095	37.816	37.4684	37.06	36.5874	36.0528	35.4646
CAI	32.4173	33.2695	33.9793	34.4999	34.7982	34.8567	34.674	34.2635	33.6523	32.8779	31.9828	31.0078	29.9868	28.9454	27.9056	26.8936	25.948	25.1241	24.4916	24.1263	24.0958	24.4431	25.1717	26.2396	27.563	29.0314	30.5264	31.9395	33.1846	34.2043	34.971	35.484	35.7637	35.8433	35.7601	35.5486	35.2373	34.8482	34.3992	33.9057	33.3814
CAI	18.739	19.8675	20.8757	21.6878	22.2462	22.5202	22.5107	22.2487	21.7893	21.2005	20.5513	19.8993	19.2822	18.7145	18.1888	17.6836	17.1739	16.6457	16.1084	15.6038	15.2059	15.011	15.1174	15.5994	16.4828	17.7297	19.239	20.8645	22.4443	23.8344	24.9339	25.6974	26.1319	26.2814	26.2073	25.9699	25.6166	25.1782	24.672	24.1081	23.4969
CAI	36.5317	36.965	37.2247	37.2832	37.1307	36.7734	36.23	35.5262	34.689	33.7433	32.7102	31.6097	30.4645	29.3042	28.1682	27.1062	26.1776	25.4477	24.9829	24.8436	25.0755	25.7026	26.7217	28.1	29.7768	31.6687	33.6777	35.7013	37.6432	39.4241	40.9891	42.3117	43.3926	44.2544	44.934	45.4742	45.9169	46.298	46.6442	46.9722	47.2888
CAI	22.2832	23.2485	24.1255	24.8567	25.3967	25.7148	25.7964	25.6424	25.2659	24.6897	23.9419	23.0527	22.0515	20.9656	19.8219	18.6499	17.4889	16.3949	15.4472	14.7491	14.4189	14.5708	15.2866	16.587	18.4135	20.6283	23.0362	25.4218	27.59	29.3986	30.7734	31.7052	32.2344	32.4281	32.3603	32.0964	31.6871	31.1669	30.5578	29.874	29.1264
CAI	41.7547	42.9507	44.0047	44.8444	45.4267	45.7374	45.7839	45.5858	45.1658	44.5439	43.7363	42.7589	41.6349	40.4037	39.1286	37.9012	36.8389	36.0749	35.7408	35.9435	36.7442	38.1439	40.0824	42.4502	45.1088	47.9134	50.7306	53.4503	55.9908	58.3016	60.3627	62.1808	63.783	65.2078	66.4953	67.6803	68.7871	69.8284	70.8067	71.7168	72.5498
CAI	23.2287	24.3589	25.4072	26.2814	26.9161	27.2753	27.3501	27.1534	26.7137	26.0695	25.2635	24.3392	23.3367	22.2917	21.2365	20.2043	19.238	18.3976	17.7659	17.4439	17.5353	18.1203	19.2274	20.8114	22.7501	24.8607	26.9361	28.7868	30.2793	31.3574	32.043	32.4179	32.594	32.6821	32.766	32.8898	33.0565	33.2376	33.3879	33.461	33.4217
CAI	17.3124	18.7268	20.1362	21.4487	22.5687	23.4056	23.8818	23.9422	23.5616	22.7488	21.5468	20.0278	18.2841	16.418	14.5339	12.7375	11.1393	9.85982	9.02904	8.77187	9.18031	10.2791	11.9996	14.1761	16.5718	18.9288	21.0247	22.7179	23.9659	24.8155	25.3708	25.7531	26.0654	26.3714	26.6902	27.0052	27.2799	27.4744	27.5587	27.5187	27.3572
CAI	33.6335	34.2154	34.7243	35.096	35.2853	35.2664	35.0308	34.5826	33.9337	33.0991	32.0952	30.9405	29.6586	28.2835	26.8646	25.4722	24.1987	23.1563	22.469	22.2564	22.6135	23.5875	25.1591	27.235	29.6562	32.2225	34.7273	36.9941	38.9055	40.4157	41.5465	42.3687	42.9758	43.4578	43.8813	44.2802	44.6561	44.987	45.239	45.3792	45.3848
CAI	39.1533	39.6615	40.2595	40.8936	41.5035	42.0274	42.4046	42.5786	42.4992	42.1246	41.4242	40.3838	39.0108	37.3414	35.4451	33.4263	31.4192	29.5764	28.0514	26.9777	26.4497	26.5083	27.1355	28.2587	29.763	31.5087	33.3507	35.1564	36.8192	38.2673	39.466	40.4151	41.1423	41.6931	42.1202	42.4735	42.7916	43.0978	43.3982	43.6841	43.937
CAI	33.5061	34.906	36.3014	37.5925	38.6832	39.4865	39.928	39.9502	39.5161	38.6147	37.2662	35.5261	33.4858	31.269	29.024	26.9137	25.1042	23.7528	22.9951	22.9289	23.5972	24.9741	26.9591	29.386	32.0456	34.7187	37.2095	39.3723	41.1244	42.4453	43.3651	43.9457	44.2622	44.3866	44.3772	44.2746	44.1013	43.8658	43.5673	43.2012	42.7629
CAI	24.3639	25.4498	26.4081	27.1544	27.6245	27.7794	27.6057	27.1131	26.3293	25.2958	24.0622	22.6829	21.2134	19.709	18.2258	16.8246	15.5763	14.5659	13.8897	13.6434	13.902	14.6952	15.9884	17.6768	19.598	21.5603	23.3805	24.9177	26.0953	26.905	27.3947	27.6452	27.7438	27.7621	27.7431	27.6979	27.6121	27.4574	27.2051	26.8367	26.3503
CAI	24.07	25.1413	25.981	26.5386	26.7836	26.7066	26.3183	25.6478	24.7399	23.6513	22.4457	21.1871	19.9334	18.7329	17.6237	16.6388	15.8146	15.1983	14.8507	14.8405	15.2303	16.0579	17.3203	18.9649	20.8932	22.9753	25.0715	27.0553	28.8312	30.3444	31.5805	32.5573	33.3113	33.8838	34.3098	34.6107	34.7938	34.8543	34.7817	34.5655	34.2009
CAI	23.4996	24.5419	25.473	26.2038	26.665	26.8084	26.6044	26.0399	25.1183	23.8616	22.3138	20.5434	18.6408	16.7112	14.8628	13.1956	11.7941	10.7273	10.0539	9.82813	10.0971	10.8894	12.1952	13.949	16.025	18.2501	20.434	22.4055	24.0443	25.2964	26.1727	26.7305	27.0491	27.2044	27.252	27.2199	27.1106	26.9102	26.5993	26.1627	25.596
Coper	36.4675	37.9491	39.3037	40.4334	41.2637	41.7425	41.8355	41.521	40.7885	39.6404	38.0982	36.2084	34.0464	31.7152	29.3386	27.0511	24.9878	23.2764	22.0319	21.3511	21.3051	21.9279	23.205	25.0656	27.3842	29.9933	32.7052	35.3371	37.7347	39.7901	41.4491	42.7108	43.6183	44.2443	44.6751	44.994	45.2695	45.547	45.846	46.1623	46.4733
Coper	30.7818	31.8606	32.8324	33.6443	34.2513	34.6222	34.7414	34.6077	34.2302	33.624	32.8071	31.8005	30.6315	29.3409	27.9899	26.6663	25.4842	24.576	24.0748	24.0901	24.683	25.8462	27.4994	29.5002	31.6704	33.8314	35.8362	37.5918	39.0658	40.2772	41.2779	42.1299	42.8867	43.5822	44.2285	44.8205	45.3445	45.7866	46.1391	46.4026	46.5854
Coper	14.8469	15.1526	15.413	15.6017	15.7055	15.7246	15.6688	15.5517	15.3842	15.1703	14.9054	14.58	14.1861	13.7267	13.2259	12.7346	12.332	12.1175	12.1962	12.658	13.5578	14.9008	16.6385	18.6769	20.8945	23.1649	25.3785	27.4557	29.3523	31.0557	32.5753	33.9317	35.1476	36.2418	37.2273	38.1115	38.8979	39.5887	40.1863	40.6941	41.1172
Coper	28.1558	29.7523	31.2048	32.4174	33.3159	33.8543	34.0145	33.8032	33.2464	32.3837	31.2638	29.9425	28.481	26.9469	25.4129	23.9566	22.6577	21.5949	20.8403	20.4531	20.4719	20.9073	21.736	22.8992	24.307	25.8467	27.3969	28.8416	30.0847	31.0607	31.7396	32.1275	32.2608	32.1963	31.999	31.7308	31.4399	31.1559	30.8884	30.6295	30.36
Coper	33.1778	33.3196	33.2134	32.8576	32.2642	31.4563	30.4647	29.3256	28.0778	26.761	25.414	24.0726	22.7689	21.5319	20.3912	19.382	18.5517	17.9636	17.6932	17.8168	18.3928	19.4404	20.9239	22.7494	24.7764	26.8406	28.783	30.4753	31.8354	32.8307	33.4704	33.7913	33.8421	33.6709	33.3175	32.8112	32.1734	31.4218	30.5751	29.6557	28.6903
Coper	33.3162	33.7988	34.1331	34.2814	34.2203	33.9437	33.4626	32.8017	31.9955	31.0836	30.1052	29.0956	28.0823	27.0861	26.1238	25.2143	24.3849	23.6738	23.1285	22.798	22.7229	22.9246	23.3985	24.1118	25.0076	26.0127	27.0475	28.0371	28.9204	29.6572	30.2318	30.6513	30.9407	31.1334	31.2618	31.3491	31.405	31.4263	31.4014	31.3158	31.1587
Coper	12.7382	15.1037	17.6379	20.224	22.7228	24.9877	26.8815	28.2888	29.1251	29.3411	28.9267	27.9132	26.3768	24.4407	22.2724	20.0745	18.0653	16.4506	15.3902	14.9686	15.175	15.9044	16.9773	18.1783	19.2999	20.1823	20.738	20.9546	20.8804	20.5968	20.1892	19.7237	19.2354	18.7286	18.187	17.5874	16.9133	16.1626	15.3504	14.5051	13.6622
Coper	22.2311	23.0291	23.7936	24.4478	24.9271	25.1832	25.1869	24.9277	24.4114	23.658	22.6984	21.5721	20.326	19.0153	17.7046	16.4703	15.4004	14.5903	14.1331	14.1046	14.547	15.4556	16.7735	18.3974	20.1946	22.0253	23.7662	25.3279	26.6637	27.7687	28.6696	29.4115	30.0432	30.6057	31.1257	31.6141	32.069	32.4808	32.8375	33.1293	33.3514
Coper	37.8131	38.9476	39.9471	40.7485	41.304	41.585	41.5797	41.29	40.7253	39.8993	38.8289	37.5373	36.0597	34.45	32.7857	31.1685	29.7192	28.5668	27.8347	27.6242	28.0011	28.985	30.545	32.6008	35.0315	37.6881	40.4107	43.0459	45.4633	47.5687	49.3115	50.6849	51.7203	52.476	53.0233	53.433	53.7648	54.0606	54.3434	54.619	54.8811
Coper	13.511	13.9225	14.1575	14.2001	14.0532	13.7383	13.2925	12.7632	12.2006	11.6494	11.1409	10.6878	10.2838	9.90929	9.54286	9.17701	8.83277	8.56819	8.47525	8.6636	9.23424	10.251	11.7192	13.5799	15.7204	17.9976	20.2656	22.3994	24.3091	25.9431	27.2848	28.343	29.1427	29.7165	30.0983	30.3197	30.4077	30.3848	30.2692	30.0761	29.8175
Coper	28.2073	28.2679	28.2609	28.1452	27.8898	27.4785	26.9106	26.1981	25.3621	24.4277	23.421	22.3674	21.2903	20.2131	19.1611	18.1659	17.2701	16.5304	16.0174	15.8096	15.98	16.5799	17.6213	19.0678	20.8346	22.8018	24.8339	26.8012	28.5976	30.1514	31.4282	32.4276	33.1747	33.7086	34.0718	34.3017	34.4252	34.4578	34.4056	34.2693	34.048
Coper	25.7708	26.8315	27.8086	28.61	29.1622	29.4123	29.3276	28.8952	28.1234	27.0424	25.7051	24.184	22.5642	20.9337	19.3752	17.961	16.755	15.8168	15.2053	14.9765	15.1734	15.8114	16.8648	18.2621	19.8921	21.6224	23.3222	24.8844	26.2408	27.3658	28.2705	28.99	29.5676	30.0414	30.4349	30.755	30.9946	31.1399	31.1777	31.1018	30.9161
Coper	22.733	24.4377	26.0677	27.4911	28.6005	29.3239	29.63	29.5269	29.0539	28.2711	27.2466	26.0452	24.7221	23.3211	21.88	20.4403	19.0588	17.8166	16.8194	16.1883	16.0384	16.4517	17.4497	18.9769	20.9001	23.0283	25.1468	27.0569	28.61	29.7276	30.4027	30.6859	30.6608	30.4195	30.0417	29.5834	29.0751	28.5266	27.9359	27.2986	26.6143
Coper	30.6881	31.8596	33.0886	34.2854	35.357	36.2155	36.786	37.0135	36.8676	36.3452	35.4719	34.3002	32.9059	31.3824	29.8336	28.3681	27.0941	26.1152	25.5269	25.4112	25.8277	26.8035	28.3229	30.321	32.6859	35.2689	37.904	40.4314	42.7208	44.6889	46.3064	47.5954	48.6159	49.4481	50.1724	50.8539	51.5322	52.2188	52.9015	53.5515	54.1341
Coper	23.0987	23.6037	23.9919	24.2314	24.3042	24.2067	23.9479	23.5469	23.0295	22.4247	21.761	21.0643	20.3572	19.6612	19.0018	18.4154	17.955	17.6922	17.7114	18.0975	18.9173	20.2017	21.9321	24.0371	26.4015	28.8844	31.3426	33.6534	35.7316	37.537	39.0718	40.3706	41.4847	42.4668	43.3586	44.1837	44.9474	45.6403	46.2467	46.7514	47.146
Coper	15.1449	15.6367	16.0985	16.4821	16.7466	16.8627	16.8153	16.6027	16.2345	15.7288	15.1099	14.4056	13.6454	12.859	12.076	11.327	10.6459	10.0721	9.65181	9.43802	9.487	9.85134	10.5689	11.6501	13.0685	14.7592	16.6284	18.5689	20.4759	22.2555	23.83	25.1421	26.1617	26.8916	27.3665	27.6449	27.794	27.8746	27.9296	27.9791	28.0229
Coper	26.9928	27.604	28.2824	28.9642	29.5824	30.0728	30.3782	30.4513	30.2567	29.7726	28.993	27.9317	26.6249	25.1322	23.5353	21.9316	20.4251	19.1148	18.0833	17.3888	17.0597	17.0942	17.4639	18.1189	18.9961	20.0263	21.1412	22.2786	23.3863	24.4239	25.3628	26.1855	26.8846	27.4605	27.9194	28.272	28.5307	28.7087	28.8182	28.8701	28.8725
Coper	29.0052	30.552	32.0503	33.3949	34.4977	35.2952	35.7484	35.8392	35.5632	34.9236	33.929	32.5971	30.9648	29.1017	27.1218	25.1873	23.4984	22.2685	21.687	21.8795	22.8761	24.5985	26.8722	29.4599	32.1088	34.5967	36.7652	38.5335	39.8928	40.8861	41.5834	42.0584	42.3728	42.569	42.6702	42.6858	42.6181	42.468	42.2397	41.9421	41.5881
Coper	22.075	22.7087	23.0743	23.1422	22.9129	22.4151	21.6997	20.8296	19.8688	18.8735	17.8846	16.9258	16.0046	15.1182	14.2624	13.4421	12.6813	12.0289	11.5582	11.3575	11.5132	12.0874	13.0989	14.5104	16.2291	18.1198	20.0272	21.802	23.3248	24.5223	25.373	25.9035	26.1754	26.2679	26.2601	26.216	26.1755	26.1529	26.1406	26.1165	26.0535
CON	25.6377	26.9401	28.1719	29.2516	30.108	30.6869	30.9527	30.8857	30.4779	29.7305	28.655	27.2762	25.6378	23.8053	21.8651	19.9199	18.0804	16.4567	15.1499	14.2448	13.8025	13.8533	14.389	15.3603	16.6788	18.228	19.8804	21.5169	23.0432	24.3987	25.557	26.5183	27.2991	27.9211	28.4032	28.7586	28.9944	29.1143	29.1221	29.0231	28.8255
CON	18.8021	19.3326	19.8178	20.2124	20.4787	20.5924	20.5457	20.348	20.0231	19.6043	19.1276	18.626	18.125	17.6415	17.1859	16.7667	16.3961	16.0949	15.8938	15.8312	15.9452	16.2641	16.7964	17.5264	18.4176	19.4213	20.489	21.5811	22.6699	23.7363	24.7631	25.7282	26.6031	27.3552	27.9545	28.3798	28.6236	28.6927	28.6054	28.3867	28.063
CON	34.8038	35.5014	36.068	36.4616	36.6551	36.6364	36.4057	35.9726	35.3527	34.5654	33.6335	32.5849	31.4551	30.2913	29.155	28.123	27.284	26.7316	26.5521	26.8116	27.545	28.7495	30.3847	32.3794	34.6416	37.0699	39.5638	42.0321	44.3991	46.6103	48.6359	50.4705	52.1303	53.6443	55.0457	56.3611	57.6052	58.7788	59.8724	60.8724	61.7675
CON	23.2092	25.2431	27.2686	29.2198	31.0214	32.5944	33.8632	34.7599	35.2284	35.2273	34.7327	33.7436	32.2881	30.4302	28.2742	25.965	23.6797	21.6131	19.9554	18.8683	18.4608	18.7715	19.7616	21.3191	23.2762	25.4353	27.5995	29.6003	31.3169	32.6845	33.6908	34.3639	34.755	34.9219	34.9161	34.7761	34.526	34.1793	33.7431	33.2238	32.6296
CON	15.4658	16.441	17.3013	17.9771	18.4175	18.5959	18.5118	18.1889	17.6688	17.0031	16.2449	15.441	14.6272	13.8267	13.0534	12.3195	11.6453	11.0679	10.646	10.4563	10.581	11.0883	12.0112	13.3322	14.9791	16.8336	18.7526	20.5938	22.2409	23.6201	24.7056	25.5132	26.0861	26.4772	26.7341	26.8892	26.9576	26.9404	26.8325	26.6292	26.332
CON	32.0246	33.3789	34.8221	36.2576	37.5894	38.7311	39.6108	40.1745	40.3851	40.2224	39.6825	38.7805	37.5539	36.0671	34.4137	32.7146	31.1093	29.7417	28.7419	28.208	28.1923	28.6947	29.6644	31.0088	32.6072	34.326	36.0345	37.6176	38.9867	40.0861	40.8952	41.4257	41.7134	41.8079	41.7612	41.6191	41.415	41.1695	40.8921	40.5854	40.249
CON	20.9939	22.0772	23.0805	23.897	24.441	24.6567	24.5219	24.0482	23.2754	22.2632	21.0803	19.7943	18.4643	17.1378	15.8551	14.6581	13.602	12.7645	12.2459	12.1577	12.5993	13.6285	15.2363	17.3345	19.7633	22.317	24.7811	26.9701	28.7569	30.0865	30.9742	31.4902	31.7357	31.8177	31.8285	31.8313	31.8561	31.9024	31.9481	31.9607	31.9072
CON	34.7029	35.0814	35.4029	35.6122	35.6597	35.5077	35.1348	34.5368	33.7259	32.7274	31.577	30.3173	28.9979	27.6764	26.422	25.3185	24.4649	23.9695	23.9383	24.4564	25.5677	27.2584	29.4504	32.0073	34.7541	37.5049	40.0929	42.3946	44.3434	45.9312	47.1973	48.2111	49.0521	49.7919	50.4828	51.1531	51.8087	52.4387	53.0234	53.5411	53.9741
CON	20.236	20.3769	20.3947	20.2715	19.998	19.5782	19.03	18.3831	17.6741	16.9406	16.2157	15.5243	14.882	14.2969	13.7743	13.3245	12.9712	12.7588	12.7534	13.0364	13.6889	14.7706	16.2994	18.2378	20.4932	22.9297	25.3914	27.7275	29.8156	31.5766	32.98	34.0393	34.8008	35.3277	35.685	35.9269	36.0899	36.1903	36.2285	36.1948	36.077
CON	32.5149	32.5033	32.1786	31.5433	30.6178	29.4421	28.0741	26.5848	25.0516	23.5507	22.1495	20.9001	19.8365	18.9757	18.3217	17.8729	17.6284	17.5932	17.7794	18.2045	18.8881	19.8462	21.0855	22.5963	24.3472	26.2815	28.3198	30.3674	32.3274	34.1148	35.668	36.9545	37.969	38.7278	39.26	39.6002	39.7831	39.8417	39.8057	39.7015	39.5503
CON	29.3585	29.1182	28.7994	28.3575	27.7668	27.0265	26.1613	25.2172	24.2521	23.3236	22.4771	21.7379	21.1102	20.5838	20.1478	19.8055	19.5881	19.5595	19.8102	20.4398	21.5312	23.1252	25.2023	27.6793	30.4207	33.2623	36.0394	38.6125	40.8845	42.8078	44.3815	45.6411	46.6447	47.458	48.1422	48.7452	49.2973	49.8126	50.2921	50.7291	51.1151
CON	31.9745	32.3654	32.5829	32.5825	32.3362	31.8379	31.1042	30.171	29.087	27.9046	26.6724	25.4292	24.2031	23.0143	21.8815	20.8289	19.8926	19.1218	18.5765	18.3199	18.4081	18.8801	19.7499	21.0013	22.5882	24.4368	26.4526	28.5285	30.5563	32.4386	34.1002	35.4965	36.6163	37.4786	38.1238	38.602	38.961	39.2372	39.4519	39.6117	39.7131
CON	19.8896	20.4417	21.0448	21.625	22.1082	22.4313	22.5505	22.4466	22.1247	21.61	20.9413	20.1621	19.3139	18.4312	17.54	16.6617	15.82	15.0517	14.4157	13.9971	13.9008	14.2328	15.0736	16.4501	18.3175	20.5592	23.0047	25.4627	27.7571	29.7548	31.3814	32.6191	33.4953	34.0636	34.3871	34.5245	34.5231	34.4172	34.2292	33.9732	33.6581
CON	36.641	38.0877	39.5228	40.8435	41.9514	42.7632	43.2171	43.2735	42.9126	42.1309	40.9391	39.3623	37.4432	35.246	32.8594	30.3962	27.9898	25.7862	23.9332	22.5657	21.7901	21.6678	22.2007	23.3246	24.9122	26.79	28.7646	30.6542	32.3155	33.6613	34.6632	35.3423	35.7515	35.9554	36.0133	35.9698	35.8512	35.668	35.4205	35.1046	34.7162
CON	30.9671	33.1029	34.9915	36.5141	37.5856	38.1561	38.2072	37.7492	36.8177	35.4731	33.7984	31.8953	29.8772	27.8584	25.9445	24.2239	22.7666	21.6259	20.8448	20.4596	20.4985	20.9745	21.8747	23.1513	24.7196	26.4652	28.2603	29.9827	31.5339	32.8499	33.9027	34.6954	35.2505	35.5992	35.7719	35.7938	35.6836	35.4559	35.1244	34.7042	34.2133
CON	12.7996	13.5657	14.3453	15.0736	15.6862	16.1246	16.3417	16.3061	16.0049	15.4451	14.6525	13.6695	12.5508	11.3581	10.1558	9.00718	7.97284	7.11029	6.47334	6.10939	6.05395	6.32331	6.90821	7.77176	8.85357	10.0791	11.3715	12.6608	13.8903	15.0171	16.011	16.8525	17.5326	18.0534	18.4287	18.684	18.8528	18.972	19.0756	19.1891	19.3253
CON	25.6526	26.7254	27.7364	28.5936	29.2258	29.5871	29.6561	29.4315	28.9247	28.1555	27.1481	25.9324	24.5455	23.0353	21.4623	19.8999	18.4322	17.1488	16.138	15.4779	15.2271	15.4156	16.0393	17.0584	18.4021	19.977	21.6785	23.4029	25.0575	26.5684	27.8852	28.9831	29.8604	30.5346	31.0349	31.3942	31.6423	31.8006	31.8802	31.884	31.8099
CON	37.8406	39.1349	40.5325	41.8847	43.0537	43.9271	44.4257	44.5042	44.1472	43.3623	42.1753	40.6271	38.7753	36.6974	34.4939	32.291	30.2374	28.497	27.2341	26.5934	26.6768	27.5221	29.0887	31.2572	33.8439	36.6289	39.3913	41.9428	44.1519	45.9535	47.3445	48.3684	49.0937	49.5947	49.9352	50.1613	50.2996	50.3615	50.3487	50.2601	50.0957
CON	32.9082	33.2561	33.5081	33.6282	33.5928	33.3912	33.0247	32.5035	31.8432	31.0592	30.1635	29.1634	28.064	26.8746	25.6185	24.3426	23.1225	22.0621	21.2824	20.9028	21.0185	21.678	22.8685	24.5124	26.476	28.5893	30.6727	32.5642	34.144	35.3484	36.1736	36.6659	36.9044	36.9788	36.9686	36.9289	36.8841	36.8301	36.7419	36.5841	36.3211

[truncated: 1 more sheets: Knee flex-ext]
